# Supplementary material for: Strand-specific RNA sequencing reveals extensive regulated long antisense transcripts that are conserved across yeast species
Source: Genome Biol. 2010 Aug 26;11(8):R87. doi: 10.1186/gb-2010-11-8-r87 (PMC2945789; doi:10.1186/gb-2010-11-8-r87)
Supplement: Additional file 2 — Table S2. Sense and antisense coverage of SGD annotated genes. [file gb-2010-11-8-r87-S2.XLS]

## Sheet: AllUnits
UnitName	Position	Strand	NumSegments(PairedReads)	Expression(RPKM)	NumberCloseSenseGenes	PossibleSenseToGenes	%overlapOfTranscriptToSense	%overlapOfORFToSense	%overlapOfUnitToSense	NumberCloseAntisenseGenes	PossibleAntisenseToGenes	%overlapOfTranscriptToAntiSense	%overlapOfORFToAntiSense	%overlapOfUnitToAntiSense	Xu_Unit
Unit1	chr1:5224-5790	-	24	11.18	0					0					SUT432
Unit2	chr1:7146-7749	-	60	27.94	1	SEO1	28	29	100	0					SEO1
Unit3	chr1:7779-8074	-	11	5.12	1	SEO1	14	17	100	0					SEO1
Unit4	chr1:8108-8559	-	31	14.44	1	SEO1	21	25	100	0					SEO1
Unit5	chr1:8657-8892	-	6	2.79	1	SEO1	11	13	100	0					SEO1
Unit6	chr1:9541-9859	+	7	3.26	0					0
Unit7	chr1:11394-11716	+	14	6.52	0					1	YAL065C	43	39	78
Unit8	chr1:13184-13740	+	65	30.27	0					1	YAL064C-A	82	99	86
Unit9	chr1:14325-14692	+	15	6.98	0					0
Unit10	chr1:14731-15134	+	15	6.98	0					0
Unit11	chr1:24964-25128	+	5	2.33	0					1	FLO9	4	4	100
Unit12	chr1:27175-27625	+	22	10.24	0					1	FLO9	11	11	100
Unit13	chr1:27697-28085	+	22	10.24	0					1	FLO9	9	7	96
Unit14	chr1:28152-28338	-	5	2.33	0					0					SUT433
Unit15	chr1:29056-29478	-	13	6.05	0					0					SUT433
Unit16	chr1:29584-30036	-	13	6.05	0					0
Unit17	chr1:30190-30485	+	12	5.59	0					0					CUT001
Unit18	chr1:30278-30618	-	7	3.26	0					0
Unit19	chr1:31207-31510	+	53	24.68	1	GDH3	16	0	100	0					GDH3
Unit20	chr1:31213-31410	-	5	2.33	0					1	GDH3	10	0	100
Unit21	chr1:31435-34360	-	671	312.46	0					2	GDH3_BDH2	85;65	100;73	55;35
Unit22	chr1:31632-33076	+	297	138.3	1	GDH3	75	95	98	0					GDH3
Unit23	chr1:33331-36355	+	4396	2047.05	2	BDH2_BDH1	100;96	100;100	51;43	0					BDH2
Unit24	chr1:35881-36143	-	5	2.33	0					1	BDH1	19	23	100	CUT439
Unit25	chr1:36575-37278	+	1434	667.76	1	ECM1	76	90	100	0					ECM1
Unit26	chr1:37446-39112	+	748	348.31	1	CNE1	95	100	98	0					CNE1
Unit27	chr1:39151-41938	+	2235	1040.75	1	GPB2	98	100	100	0					GPB2
Unit28	chr1:42221-42729	+	344	160.19	1	PEX22	67	92	100	0					PEX22
Unit29	chr1:42773-43552	-	195	90.8	1	ACS1	33	31	99	0					ACS1
Unit30	chr1:43391-44985	+	114	53.09	0					1	ACS1	68	74	100	SUT002
Unit31	chr1:45106-45497	-	13	6.05	0					0
Unit32	chr1:45363-45535	+	5	2.33	0					0
Unit33	chr1:45816-48275	+	4501	2095.94	1	FLC2	95	100	100	0					FLC2
Unit34	chr1:48563-51729	+	560	260.77	1	OAF1	95	100	100	0					OAF1
Unit35	chr1:51786-54739	-	2013	937.38	2	YAL049C_GEM1	95;93	100;97	31;70	0					GEM1
Unit36	chr1:54975-55617	-	92	42.84	1	SPC72	31	34	100	0					SPC72
Unit37	chr1:55638-56823	-	158	73.57	1	SPC72	57	63	100	0					SPC72
Unit38	chr1:56923-57524	-	421	196.04	1	YAL046C	100	100	94	1	YAL044W-A	19	2	17	YAL046C
Unit39	chr1:57056-57305	+	7	3.26	0					1	YAL046C	44	70	100
Unit40	chr1:57498-58014	+	572	266.36	1	YAL044W-A	85	100	89	1	GCV3	23	12	32	YAL044W-A
Unit41	chr1:57913-58606	-	3732	1737.85	1	GCV3	91	100	94	0					GCV3
Unit42	chr1:58650-61025	-	1624	756.23	1	PTA1	93	99	100	0					PTA1
Unit43	chr1:61326-62647	+	6078	2830.29	1	ERV46	91	99	100	0					ERV46
Unit44	chr1:62811-65524	+	1272	592.32	1	CDC24	95	100	100	0					CDC24
Unit45	chr1:63251-63409	-	5	2.33	0					1	CDC24	6	6	100
Unit46	chr1:65532-67801	-	2715	1264.27	1	CLN3	95	100	100	0					CLN3
Unit47	chr1:68126-68336	-	7	3.26	0					0
Unit48	chr1:68695-69559	-	1500	698.49	1	CYC3	86	100	100	0					CYC3
Unit49	chr1:68841-69660	+	65	30.27	0					1	CYC3	78	85	96	SUT003
Unit50	chr1:70486-70871	+	9	4.19	0					0
Unit51	chr1:71600-73408	+	261613	121823	1	CDC19	98	100	96	1	YAL037C-A	28	0	4	CDC19
Unit52	chr1:71807-71903	-	5	3.09	0					1	CDC19	5	6	100
Unit53	chr1:71929-72311	-	32	14.9	0					1	CDC19	22	25	100
Unit54	chr1:72362-72854	-	28	13.04	1	YAL037C-B	42	51	100	1	CDC19	28	33	100
Unit55	chr1:72881-73240	-	33	15.37	1	YAL037C-B	31	37	100	1	CDC19	20	24	100
Unit56	chr1:73977-74891	+	177	82.42	1	YAL037W	88	100	100	0					YAL037W
Unit57	chr1:74767-76165	-	2950	1373.7	1	RBG1	94	100	92	1	YAL037W	18	7	14	RBG1
Unit58	chr1:76427-79523	+	20854	9710.9	1	FUN12	97	100	100	0					FUN12
Unit59	chr1:79740-80604	+	152	70.78	1	MTW1	81	98	100	0					MTW1
Unit60	chr1:80522-82578	-	948	441.45	1	FUN19	100	100	96	1	MTW1	16	8	8	FUN19
Unit61	chr1:82740-83320	+	1053	490.34	1	POP5	80	94	100	0					POP5
Unit62	chr1:83264-87022	-	1753	816.3	2	PRP45_GIP4	98;96	100;100	35;63	0					GIP4
Unit63	chr1:84011-84420	+	11	5.12	0					1	PRP45	31	36	100
Unit64	chr1:87195-87296	+	54	31.76	1	SNC1	15	2	100	0
Unit65	chr1:87338-87853	+	307	142.96	1	SNC1	77	89	100	0					SNC1
Unit66	chr1:87624-92484	-	2456	1143.66	1	MYO4	99	100	98	1	SNC1	34	28	5	MYO4
Unit67	chr1:92884-94488	+	736	342.73	1	FRT2	90	100	100	0					FRT2
Unit68	chr1:94671-95488	+	344	160.19	1	SAW1	83	100	100	0					YAL027W
Unit69	chr1:95544-99721	-	2447	1139.47	2	YAL026C-A_DRS2	60;98	64;100	9;100	0					YAL026C-A,DRS2
Unit70	chr1:100087-101124	-	2296	1069.16	1	MAK16	87	98	100	0					MAK16
Unit71	chr1:101491-104677	-	386	179.75	1	LTE1	70	72	100	0					LTE1
Unit72	chr1:104698-105898	-	93	43.31	1	LTE1	27	27	100	0					LTE1
Unit73	chr1:106182-108656	-	10600	4936.01	1	PMT2	99	100	100	0					PMT2
Unit74	chr1:108820-110534	-	1627	757.63	1	FUN26	98	100	100	0					FUN26
Unit75	chr1:110652-113369	-	3020	1406.3	1	CCR4	96	100	100	0					CCR4
Unit76	chr1:113579-114587	-	784	365.08	1	ATS1	84	97	100	0					ATS1
Unit77	chr1:114816-118324	+	3055	1422.6	1	FUN30	97	100	100	0					YAL019W-A,FUN30
Unit78	chr1:119889-124414	+	2622	1220.96	1	PSK1	99	100	100	0					PSK1
Unit79	chr1:124837-126813	+	2801	1304.32	1	TPD3	94	100	100	0					TPD3
Unit80	chr1:126827-128060	-	937	436.32	1	NTG1	85	96	100	0					NTG1
Unit81	chr1:128154-129038	-	810	377.19	1	SYN8	91	100	100	0					SYN8
Unit82	chr1:129272-130543	+	1351	629.11	1	DEP1	87	100	100	0					DEP1
Unit83	chr1:130732-132055	+	17627	8208.21	1	CYS3	96	100	100	0					CYS3
Unit84	chr1:130807-130997	-	5	2.33	0					1	CYS3	14	16	100
Unit85	chr1:131531-131733	-	5	2.33	0					1	CYS3	15	17	100
Unit86	chr1:131763-131897	-	5	2.33	0					1	CYS3	10	11	100
Unit87	chr1:132255-134161	+	587	273.34	1	SWC3	92	97	100	0					SWC3
Unit88	chr1:133620-134034	-	15	6.98	0					1	SWC3	20	22	100
Unit89	chr1:134079-135655	-	463	215.6	1	MDM10	93	99	100	0					MDM10
Unit90	chr1:135871-136729	+	476	221.65	1	SPO7	88	98	100	0					SPO7
Unit91	chr1:136878-137585	+	1142	531.79	1	FUN14	86	100	100	0					FUN14
Unit92	chr1:137568-138396	-	2278	1060.78	1	ERP2	94	100	100	0					ERP2
Unit93	chr1:138135-138376	+	7	3.26	0					1	ERP2	27	33	100
Unit94	chr1:139390-139796	-	6612	3078.95	1	SSA1	18	15	100	0					SSA1
Unit95	chr1:139832-140209	-	64	29.8	1	SSA1	16	20	100	0					SSA1
Unit96	chr1:141141-141611	-	3660	1704.32	1	SSA1	20	15	100	0					SSA1
Unit97	chr1:142224-143472	+	25900	12060.6	1	EFB1	88	95	83	0					EFB1,SNR18
Unit98	chr1:143655-147592	+	722	336.21	1	VPS8	98	100	100	0					VPS8
Unit99	chr1:147625-151122	-	1427	664.5	1	TFC3	93	98	100	0					TFC3
Unit100	chr1:152273-153964	+	1513	704.55	1	NUP60	92	99	100	0					NUP60
Unit101	chr1:153976-154721	-	3384	1575.8	1	ERP1	80	99	100	0					ERP1
Unit102	chr1:154976-156764	+	1534	714.32	1	SWD1	94	100	100	0					SWD1
Unit103	chr1:156734-158635	-	1678	781.38	1	RFA1	92	100	100	0					RFA1
Unit104	chr1:158904-159833	+	573	266.82	1	SEN34	90	100	100	0					SEN34
Unit105	chr1:166645-168991	-	1651	768.81	1	BUD14	97	100	100	0					BUD14
Unit106	chr1:169317-171000	+	5998	2793.04	1	ADE1	95	100	69	1	KIN3	49	47	46	ADE1
Unit107	chr1:170313-171687	-	389	181.14	1	KIN3	87	99	100	1	ADE1	14	0	12	KIN3
Unit108	chr1:172267-175104	-	519	241.68	1	CDC15	91	97	100	0					CDC15
Unit109	chr1:175412-176098	+	102	47.5	0					0					YAR019W-A
Unit110	chr1:176706-178528	-	191	88.94	1	PAU7	100	100	20	0
Unit111	chr1:178624-180106	-	274	127.59	1	YAR023C	100	100	50	0
Unit112	chr1:180326-180730	-	11	5.12	0					0
Unit113	chr1:182057-182329	-	5	2.33	0					0
Unit114	chr1:182912-183077	+	5	2.33	0					0
Unit115	chr1:182990-183246	-	20	9.31	0					0
Unit116	chr1:183527-183737	+	70	32.6	0					0
Unit117	chr1:183766-184604	+	1696	789.76	1	UIP3	89	100	96	0
Unit118	chr1:184033-184408	-	8	3.73	0					1	UIP3	41	53	100
Unit119	chr1:184646-184840	+	5	2.33	0					0
Unit120	chr1:184888-186751	+	1747	813.51	2	YAR028W_YAR029W	89;100	100;100	43;23	0					YAR028W,YAR029W
Unit121	chr1:186692-187115	-	15	6.98	1	YAR030C	47	45	60	1	PRM9	35	32	91
Unit122	chr1:187010-187459	+	97	45.17	1	PRM9	41	50	100	0
Unit123	chr1:187733-187905	+	7	3.26	0					0
Unit124	chr1:187884-188118	-	9	4.19	0					1	MST28	13	2	50
Unit125	chr1:189734-190117	-	50	23.28	0					0
Unit126	chr1:190219-190508	+	9	4.19	1	YAT1	12	14	100	0					YAT1
Unit127	chr1:190491-191330	-	41	19.09	0					1	YAT1	35	41	100
Unit128	chr1:190576-190859	+	14	6.52	1	YAT1	12	14	100	0					YAT1
Unit129	chr1:190891-192361	+	90	41.91	1	YAT1	61	66	100	1	YAR035C-A	46	38	9	YAT1
Unit130	chr1:192591-197435	+	4421	2058.69	1	SWH1	98	100	76	0					SWH1
Unit131	chr1:197118-197433	-	15	6.98	0					0
Unit132	chr1:197496-199862	+	376	175.09	0					0
Unit133	chr1:197705-198131	-	35	16.3	0					0
Unit134	chr1:198386-198918	-	34	15.83	0					0
Unit135	chr1:200945-201459	+	22	10.24	0					0
Unit136	chr1:201229-201511	-	7	3.26	0					0
Unit137	chr1:201731-201931	-	5	2.33	1	YAR047C	29	15	75	0
Unit138	chr1:201977-202365	-	9	4.19	0					0
Unit139	chr1:202130-202421	+	5	2.33	0					0
Unit140	chr1:202574-202795	-	8	3.73	0					0
Unit141	chr1:203893-204178	+	7	3.26	1	FLO1	6	6	100	0
Unit142	chr1:203896-204232	-	13	6.05	0					1	FLO1	7	7	100
Unit143	chr1:206862-207148	-	6	2.79	0					1	FLO1	6	6	100
Unit144	chr2:9841-10513	-	710	330.62	1	YBL107C	81	94	100	0					YBL107C
Unit145	chr2:10669-13315	-	296	137.84	1	SRO77	79	81	97	0					SRO77
Unit146	chr2:10830-11153	+	5	2.33	0					1	SRO77	10	10	100
Unit147	chr2:11608-13305	+	66	30.73	0					1	SRO77	53	56	100
Unit148	chr2:13398-13646	+	5	2.33	0					1	SRO77	8	8	100
Unit149	chr2:13409-17914	-	2646	1232.14	1	PKC1	99	100	84	0					PKC1
Unit150	chr2:18161-21241	-	659	306.87	1	YBL104C	93	98	100	0					YBL104C
Unit151	chr2:21636-23741	-	1049	488.48	1	RTG3	97	100	90	0					RTG3
Unit152	chr2:24038-24878	+	1861	866.6	1	SFT2	94	100	100	0					SFT2
Unit153	chr2:24826-28530	-	2131	992.32	1	ECM21	98	100	99	1	YBL100W-C	64	87	5	ECM21
Unit154	chr2:36748-38887	+	17270	8041.97	1	ATP1	97	100	100	0					ATP1
Unit155	chr2:39159-40528	+	459	213.74	1	BNA4	87	99	100	0					BNA4
Unit156	chr2:40854-44108	+	992	461.94	2	BRN1_YBL095W	95;91	99;100	72;30	0					BRN1
Unit157	chr2:44114-45003	-	1670	777.65	1	ROX3	99	100	100	0					ROX3
Unit158	chr2:45516-46476	+	32723	15237.8	1	RPL32	99	100	97	0					RPL32
Unit159	chr2:46117-46307	-	14	6.52	0					1	RPL32	20	48	100
Unit160	chr2:46470-47128	-	493	229.57	1	SCS22	81	92	100	0					SCS22
Unit161	chr2:46643-47307	+	61	28.41	0					1	SCS22	78	87	95	SUT005
Unit162	chr2:47226-48948	-	6726	3132.04	1	MAP2	99	100	87	1	MRP21	31	24	13	MAP2
Unit163	chr2:48817-49416	+	1022	475.91	1	MRP21	82	100	100	0					MRP21
Unit164	chr2:49474-49924	-	19	8.85	0					1	AVT5	28	26	100
Unit165	chr2:49572-51051	+	537	250.06	1	AVT5	94	100	100	0					AVT5
Unit166	chr2:50873-54260	-	635	295.69	1	TEL1	38	39	99	1	AVT5	11	6	5	TEL1
Unit167	chr2:54306-55741	-	105	48.89	1	TEL1	16	17	100	0					TEL1
Unit168	chr2:55796-57176	-	136	63.33	1	TEL1	16	17	100	0					TEL1
Unit169	chr2:57231-58663	-	120	55.88	1	TEL1	16	17	100	0					TEL1
Unit170	chr2:58976-59485	-	45	20.95	1	TEL1	6	5	100	0					TEL1
Unit171	chr2:59745-60707	-	3230	1504.09	1	RPL23A	85	97	100	0					RPL23A
Unit172	chr2:61200-62646	-	1213	564.85	1	YBL086C	87	100	100	0					YBL086C
Unit173	chr2:63726-66887	+	3283	1528.77	1	BOI1	93	100	100	0					BOI1
Unit174	chr2:67203-69511	-	707	329.22	1	CDC27	91	98	100	0					CDC27
Unit175	chr2:69739-71367	-	1233	574.16	2	YBL083C_ALG3	79;94	93;100	30;91	0					YBL083C,ALG3
Unit176	chr2:71594-73021	+	1089	507.11	1	YBL081W	95	100	100	0					YBL081W
Unit177	chr2:73042-74708	-	398	185.33	1	PET112	91	100	100	0					PET112
Unit178	chr2:75240-79853	+	1415	658.91	1	NUP170	98	100	100	0					NUP170
Unit179	chr2:79939-80701	-	794	369.74	1	ATG8	82	92	100	0					ATG8
Unit180	chr2:80987-84242	-	17714	8248.72	1	ILS1	95	99	100	0					ILS1
Unit181	chr2:84463-88030	-	598	278.47	2	SSA3_AAR2	97;100	100;100	58;36	0					SSA3,AAR2
Unit182	chr2:88416-88562	-	7	3.26	1	RPS8A	18	7	97	0					RPS8A,YBL071C-B
Unit183	chr2:88961-89405	-	3976	1851.47	0					0					RPS8A,YBL071C-B
Unit184	chr2:89999-90638	+	224	104.31	1	KTI11	79	91	73	0					KTI11
Unit185	chr2:90693-92121	+	887	413.04	2	AST1_YBL068W-A	96;98	100;100	100;30	0					AST1,YBL068W-A
Unit186	chr2:92401-93473	+	785	365.54	1	PRS4	85	100	100	0					PRS4
Unit187	chr2:93580-96088	-	1572	732.02	1	UBP13	96	100	100	0					UBP13
Unit188	chr2:96435-100104	-	605	281.73	1	SEF1	97	100	100	0					SEF1
Unit189	chr2:99541-99773	+	8	3.73	0					1	SEF1	6	7	100
Unit190	chr2:100352-101162	-	1627	757.63	1	PRX1	82	100	100	0					PRX1
Unit191	chr2:101949-105285	+	765	356.23	1	KIP1	94	98	100	0					KIP1
Unit192	chr2:104032-104592	-	13	6.05	0					1	KIP1	16	17	100
Unit193	chr2:104636-105193	-	19	8.85	0					1	KIP1	16	17	100
Unit194	chr2:105276-107483	-	2354	1096.17	1	SKT5	96	100	100	0					SKT5
Unit195	chr2:107778-109912	+	375	174.62	1	YEL1	89	96	100	0					YEL1
Unit196	chr2:109944-110503	-	301	140.16	1	YBL059C-A	80	91	97	0					YBL059C-A
Unit197	chr2:110765-111390	+	115	53.55	1	YBL059W	69	74	100	0					YBL059W
Unit198	chr2:110874-111136	-	8	3.73	0					1	YBL059W	29	40	100
Unit199	chr2:111455-112798	+	4060	1890.58	1	SHP1	90	99	100	1	PTH2	11	0	7	SHP1
Unit200	chr2:112792-113398	-	1352	629.57	1	PTH2	72	92	100	0					PTH2
Unit201	chr2:113684-116217	+	7994	3722.5	1	PTC3	98	100	74	1	YBL055C	43	51	29	PTC3
Unit202	chr2:114773-115120	-	8	3.73	0					1	PTC3	18	25	100
Unit203	chr2:115517-117180	-	1891	880.57	1	YBL055C	95	100	100	0					YBL055C
Unit204	chr2:116320-116738	+	18	8.38	0					1	YBL055C	24	33	100
Unit205	chr2:116781-117433	+	39	18.16	0					1	YBL055C	25	4	67
Unit206	chr2:117501-119240	+	423	196.97	1	TOD6	98	100	100	0					YBL054W,YBL053W
Unit207	chr2:119244-122083	-	1330	619.33	1	SAS3	98	100	99	0					SAS3
Unit208	chr2:122344-124788	-	5239	2439.6	1	PIN4	97	100	100	0					PIN4
Unit209	chr2:125077-126142	+	2654	1235.87	1	SEC17	89	100	100	0					SEC17
Unit210	chr2:126176-127534	-	187	87.08	0					1	MOH1	100	100	45	SUT438
Unit211	chr2:126674-127463	+	153	71.25	2	MOH1_YBL048W	100;51	100;52	78;33	0					MOH1,YBL048W
Unit212	chr2:127746-132170	-	9717	4524.83	1	EDE1	97	100	100	0					EDE1
Unit213	chr2:132465-133841	+	696	324.1	1	PSY4	89	97	100	0					PSY4
Unit214	chr2:133907-135740	-	8351	3888.74	1	COR1	94	100	100	0					COR1
Unit215	chr2:136191-136414	+	15	6.98	1	YBL044W	39	48	100	0
Unit216	chr2:136646-137531	+	68	31.66	1	ECM13	86	100	100	0					ECM13
Unit217	chr2:138216-140285	-	1544	718.98	1	FUI1	94	100	100	0					FUI1
Unit218	chr2:138542-138727	+	5	2.33	0					1	FUI1	8	10	100
Unit219	chr2:139519-139891	+	7	3.26	0					1	FUI1	17	19	100
Unit220	chr2:141041-142064	+	4581	2133.19	1	PRE7	91	100	100	0					PRE7
Unit221	chr2:142033-143029	-	1850	861.47	1	ERD2	98	100	94	0					ERD2
Unit222	chr2:143185-143639	+	146	67.99	1	YBL039W-B	79	100	100	0					YBL039W-B
Unit223	chr2:143873-145766	-	4271	1988.84	2	YBL039C-A_URA7	100;97	100;100	15;99	0					URA7,YBL039C-A
Unit224	chr2:146156-146908	+	1346	626.78	1	MRPL16	84	100	100	0					MRPL16
Unit225	chr2:147173-150310	+	832	387.43	1	APL3	96	100	100	0					APL3
Unit226	chr2:150371-151240	-	2194	1021.66	1	YBL036C	88	100	100	0					YBL036C
Unit227	chr2:151396-153625	-	389	181.14	1	POL12	90	100	100	0					POL12
Unit228	chr2:151990-152521	+	9	4.19	0					1	POL12	21	25	100
Unit229	chr2:153756-155126	-	189	88.01	1	STU1	29	28	100	0					STU1
Unit230	chr2:155169-155641	-	27	12.57	1	STU1	10	10	100	0					STU1
Unit231	chr2:155678-156171	-	14	6.52	1	STU1	10	11	100	0					STU1
Unit232	chr2:156267-157716	-	107	49.83	1	STU1	30	32	100	0					STU1
Unit233	chr2:157821-158387	-	44	20.49	1	STU1	12	12	100	0					STU1
Unit234	chr2:158647-159674	-	1178	548.55	1	RIB1	83	98	100	0					RIB1
Unit235	chr2:160138-161479	+	5311	2473.13	1	HEK2	96	100	98	0					HEK2
Unit236	chr2:160453-161039	-	25	11.64	0					1	HEK2	43	51	100
Unit237	chr2:161739-162739	+	377	175.55	1	SHE1	82	96	100	0					SHE1
Unit238	chr2:162791-164090	-	9432	4392.12	1	PET9	94	100	100	0					PET9
Unit239	chr2:163838-163963	+	6	2.85	0					1	PET9	9	13	100
Unit240	chr2:164309-165789	-	923	429.81	1	YBL029C-A	100	100	33	0
Unit241	chr2:164526-164901	+	11	5.12	0					1	YBL029C-A	73	88	95	SUT006
Unit242	chr2:166000-167367	+	487	226.78	1	YBL029W	100	100	97	0					YBL029W
Unit243	chr2:166158-166893	-	140	65.19	0					1	YBL029W	55	65	100	SUT439
Unit244	chr2:167310-167843	-	1033	481.03	1	YBL028C	83	100	90	0					YBL028C
Unit245	chr2:168525-169466	+	25895	12058.3	1	RPL19B	79	90	100	0					RPL19B
Unit246	chr2:168968-169210	-	10	4.66	0					1	RPL19B	20	25	100
Unit247	chr2:169429-169995	-	374	174.16	0					0					SUT440
Unit248	chr2:170417-170566	+	6	2.79	0					0
Unit249	chr2:170638-171246	+	472	219.79	1	LSM2	82	97	83	0					LSM2
Unit250	chr2:171476-172407	+	334	155.53	1	RRN10	89	100	79	0					RRN10
Unit251	chr2:172549-174758	+	3544	1650.3	1	NCL1	95	99	97	0					NCL1
Unit252	chr2:174785-177529	-	854	397.67	1	MCM2	96	100	99	0					MCM2
Unit253	chr2:177833-181351	-	3869	1801.64	1	PIM1	97	100	100	0					PIM1
Unit254	chr2:181545-182329	-	397	184.87	1	HAP3	94	100	83	0					HAP3
Unit255	chr2:181644-184128	+	1105	514.56	1	RFT1	95	100	73	1	HAP3	80	100	22	RFT1
Unit256	chr2:184181-184484	-	9	4.19	0					0
Unit257	chr2:184355-185931	+	371	172.76	1	APN2	89	100	100	0					APN2
Unit258	chr2:184666-184851	-	5	2.33	0					1	APN2	10	12	100
Unit259	chr2:185910-186457	-	135	62.86	1	POP8	81	96	100	0					POP8
Unit260	chr2:186818-191746	-	5036	2345.07	1	PEP1	98	100	100	0					PEP1
Unit261	chr2:191805-192130	-	18	8.38	0					0
Unit262	chr2:192430-193607	+	1402	652.86	1	FUS3	93	100	100	0
Unit263	chr2:193985-194515	-	9	4.19	0					1	ACH1	27	25	92
Unit264	chr2:194008-195885	+	2684	1249.83	1	ACH1	100	100	98	0					ACH1
Unit265	chr2:196397-196689	+	17	7.92	0					0					SUT007
Unit266	chr2:198877-201944	-	735	342.26	1	RRN6	100	100	95	0					RRN6
Unit267	chr2:202057-205954	+	3201	1490.58	2	FMT1_SCT1	93;100	100;100	35;64	0					SCT1
Unit268	chr2:205896-206903	-	237	110.36	1	YBL010C	84	94	100	0					YBL010C
Unit269	chr2:207204-209289	+	531	247.27	1	ALK2	93	100	100	0					ALK2
Unit270	chr2:209107-209335	-	5	2.33	0					0
Unit271	chr2:209563-210969	+	283	131.78	1	HIR1	52	52	100	0					YBL008W-A,HIR1
Unit272	chr2:211014-212050	+	178	82.89	1	HIR1	38	41	100	0					YBL008W-A,HIR1
Unit273	chr2:212528-216372	-	7285	3392.34	1	SLA1	96	100	100	0					SLA1
Unit274	chr2:216438-217117	-	1770	824.22	1	LDB7	85	97	94	0					LDB7
Unit275	chr2:216754-217335	+	30	13.97	1	YBL006W-A	60	73	36	1	LDB7	63	70	82	YBL006W-A
Unit276	chr2:217475-218155	+	117	54.48	1	PDR3	22	23	100	0					PDR3,YBLWdelta8
Unit277	chr2:218192-220751	+	352	163.91	1	PDR3	74	75	90	0					PDR3,YBLWdelta8
Unit278	chr2:218277-218606	-	8	3.73	0					1	PDR3	11	11	100
Unit279	chr2:218926-219187	-	8	3.73	0					1	PDR3	8	9	100
Unit280	chr2:219257-219547	-	11	5.12	0					1	PDR3	9	10	100
Unit281	chr2:219657-220972	-	361	168.1	0					1	PDR3	27	25	64
Unit282	chr2:227623-228800	+	110	51.22	1	UTP20	15	16	100	0					UTP20
Unit283	chr2:229163-235217	+	1616	752.51	1	UTP20	79	80	100	1	HTA2	16	0	2	UTP20
Unit284	chr2:235022-235804	-	14384	6698.07	1	HTA2	89	100	91	0					HTA2
Unit285	chr2:235836-235929	-	47	30.02	0					0
Unit286	chr2:236028-236223	-	9	4.19	0					1	HTB2	15	0	86	SUT442
Unit287	chr2:236121-237075	+	5236	2438.2	1	HTB2	87	100	100	1	ECM15	22	0	18	HTB2
Unit288	chr2:237017-237539	-	2648	1233.07	1	ECM15	70	100	100	1	HTB2	12	0	26	ECM15
Unit289	chr2:238586-238794	+	10	4.66	0					0					SUT008
Unit290	chr2:238819-241342	-	1011	470.78	1	NTH2	96	100	100	0					NTH2
Unit291	chr2:241602-242549	-	937	436.32	1	RER2	81	98	100	0					RER2
Unit292	chr2:241715-242546	+	33	15.37	0					1	RER2	71	97	100	SUT009
Unit293	chr2:242698-244335	+	1775	826.55	1	COQ1	98	100	99	0					COQ1
Unit294	chr2:244325-245651	-	555	258.44	1	GPI18	88	99	100	0					GPI18
Unit295	chr2:245870-246674	+	1771	824.69	1	RCR1	93	100	100	0					RCR1
Unit296	chr2:245903-246363	-	7	3.26	0					1	RCR1	53	71	100
Unit297	chr2:246941-248583	+	1185	551.81	1	UGA2	89	100	100	0					UGA2
Unit298	chr2:246986-247691	-	26	12.11	0					1	UGA2	38	45	100	SUT443
Unit299	chr2:248735-251054	-	910	423.75	1	DSF2	92	100	100	0					DSF2
Unit300	chr2:251217-251381	+	5	2.33	0					0
Unit301	chr2:252520-254390	-	411	191.39	1	FLR1	94	100	100	0					FLR1
Unit302	chr2:254682-254921	+	14	6.52	0					0					SUT011
Unit303	chr2:255135-255853	-	4350	2025.63	1	HHF1	100	100	73	0					HHF1
Unit304	chr2:255880-256131	-	12	5.59	0					0					SUT444
Unit305	chr2:256298-256844	+	4931	2296.18	1	HHT1	82	100	100	0					HHT1
Unit306	chr2:256933-257968	-	16990	7911.59	1	IPP1	88	99	100	0					IPP1
Unit307	chr2:258016-258119	-	14	8.07	0					0
Unit308	chr2:258575-258973	+	8	3.73	0					0
Unit309	chr2:259102-259480	-	64	29.8	1	YBR012C	61	80	100	0
Unit310	chr2:265515-266000	-	78	36.32	1	YBR013C	79	94	96	0
Unit311	chr2:266021-266138	-	5	2.54	0					0
Unit312	chr2:266604-267385	-	1646	766.48	1	GRX7	94	100	97	0					GRX6
Unit313	chr2:267605-269575	-	3935	1832.38	1	MNN2	95	100	100	0					MNN2
Unit314	chr2:269783-270902	+	1963	914.09	1	YBR016W	100	100	66	0					YBR016W
Unit315	chr2:270832-273717	-	3247	1512	1	KAP104	92	100	100	0					KAP104
Unit316	chr2:274387-275670	-	62	28.87	1	GAL7	95	100	97	0					GAL7,GAL10
Unit317	chr2:276120-276456	-	8	3.73	1	GAL10	13	10	90	0					GAL7,GAL10
Unit318	chr2:276720-278995	+	244	113.62	0					1	GAL10	75	78	76	SUT013
Unit319	chr2:279103-279749	+	43	20.02	1	GAL1	26	41	100	0					GAL1
Unit320	chr2:279773-280212	-	5	2.33	0					1	GAL1	18	28	100	CUT445
Unit321	chr2:279778-280637	+	103	47.96	1	GAL1	35	52	100	0					GAL1
Unit322	chr2:280363-280792	-	7	3.26	0					1	GAL1	18	15	100	CUT445
Unit323	chr2:281403-281604	+	6	2.79	1	FUR4	9	8	100	0					FUR4
Unit324	chr2:281695-283468	+	274	127.59	1	FUR4	82	87	100	0					FUR4
Unit325	chr2:281978-282170	-	5	2.33	0					1	FUR4	9	10	100
Unit326	chr2:282277-282439	-	5	2.33	0					1	FUR4	7	9	100
Unit327	chr2:282623-283162	-	9	4.19	0					1	FUR4	25	28	100
Unit328	chr2:283557-283936	-	26	12.11	0					1	POA1	40	37	79
Unit329	chr2:283714-284358	+	534	248.66	1	POA1	85	100	100	0					POA1
Unit330	chr2:284276-288068	-	2359	1098.49	1	CHS3	99	100	100	1	POA1	15	0	3	CHS3
Unit331	chr2:288414-288749	+	7	3.26	0					0
Unit332	chr2:288825-289111	-	8	3.73	0					0
Unit333	chr2:289393-290516	+	1117	520.14	1	SCO2	92	100	100	0					SCO2
Unit334	chr2:290427-291991	-	12866	5991.2	1	OLA1	93	100	100	1	SCO2	11	0	9	OLA1
Unit335	chr2:290868-291082	+	6	2.79	0					1	OLA1	13	18	100
Unit336	chr2:292230-292396	+	5	2.33	0					0
Unit337	chr2:292725-294039	-	1842	857.75	1	ETR1	94	100	96	0					ETR1,YBR027C
Unit338	chr2:294325-296060	-	708	329.69	1	YBR028C	98	100	100	0					YBR027C,YBR028C
Unit339	chr2:296339-297799	-	1214	565.31	1	CDS1	92	100	100	0					CDS1
Unit340	chr2:298175-299957	+	675	314.32	1	RKM3	88	100	100	0					YBR030W
Unit341	chr2:301039-301331	+	120	55.88	1	RPL4A	22	20	100	0					RPL4A
Unit342	chr2:301397-301560	+	5	2.33	1	YBR032W	28	14	87	0
Unit343	chr2:301443-303801	-	169	78.7	0					1	EDS1	66	67	83	SUT445
Unit344	chr2:301695-301893	+	5	2.33	0					0
Unit345	chr2:302045-302937	+	50	23.28	1	EDS1	30	32	100	0					YBR032W,EDS1
Unit346	chr2:303449-303860	+	10	4.66	1	EDS1	14	15	100	0					YBR032W,EDS1
Unit347	chr2:303942-304223	-	8	3.73	0					1	EDS1	9	10	100	SUT445
Unit348	chr2:303998-304406	+	46	21.42	1	EDS1	14	15	100	0					YBR032W,EDS1
Unit349	chr2:304429-304800	+	28	13.04	1	EDS1	13	10	100	0					YBR032W,EDS1
Unit350	chr2:304797-305991	-	3342	1556.24	1	HMT1	90	100	100	0					HMT1
Unit351	chr2:306209-307292	-	3196	1488.25	1	PDX3	92	100	78	0					PDX3
Unit352	chr2:306347-306640	+	19	8.85	0					1	PDX3	32	43	100	CUT011
Unit353	chr2:307435-308012	-	52	24.21	0					0
Unit354	chr2:307579-308830	+	1912	890.34	0					0					TLC1
Unit355	chr2:308934-310336	-	5447	2536.46	1	CSG2	90	100	100	0					CSG2
Unit356	chr2:310542-311447	-	627	291.97	1	SCO1	82	100	100	0					SCO1
Unit357	chr2:311855-314896	+	1758	818.63	1	CHS2	96	100	100	0					CHS2
Unit358	chr2:315532-316639	+	4620	2151.36	1	ATP3	94	100	100	0					ATP3
Unit359	chr2:318231-320384	+	2228	1037.49	1	FAT1	97	100	100	0					FAT1
Unit360	chr2:320392-321633	-	1484	691.04	1	CST26	89	100	100	0					CST26
Unit361	chr2:321479-321741	+	7	3.26	0					1	CST26	17	11	88
Unit362	chr2:321844-324029	-	935	435.39	1	QDR3	93	100	100	0					QDR3
Unit363	chr2:324336-326052	-	755	351.57	1	TCM62	89	100	100	0					TCM62
Unit364	chr2:324478-324775	+	9	4.19	0					1	TCM62	15	17	100	CUT014
Unit365	chr2:326345-326676	+	10	4.66	0					0					CUT015
Unit366	chr2:327577-328003	-	13	6.05	0					0
Unit367	chr2:328238-329476	-	143	66.59	1	GIP1	60	64	100	0					GIP1
Unit368	chr2:329603-329856	+	8	3.73	0					1	GIP1	12	15	100
Unit369	chr2:329864-331548	-	1002	466.59	1	ZTA1	96	100	78	0					ZTA1
Unit370	chr2:331853-332413	+	108	50.29	1	FMP23	77	96	100	0					FMP23
Unit371	chr2:332881-334006	+	7315	3406.31	1	RPS11B	86	95	100	0					RPS11B
Unit372	chr2:334212-336887	-	1225	570.44	1	REB1	97	100	100	0					REB1
Unit373	chr2:337198-338320	-	179	83.35	1	REG2	90	98	100	0					REG2
Unit374	chr2:337385-337695	+	5	2.33	0					1	REG2	25	31	100
Unit375	chr2:338470-340776	-	6900	3213.06	2	RFS1_YBR053C	100;94	100;100	36;52	0
Unit376	chr2:341523-342110	+	26	12.11	0					0					CUT017
Unit377	chr2:342597-344537	+	8601	4005.15	1	YRO2	97	100	100	0					YRO2
Unit378	chr2:343055-343367	-	19	8.85	0					1	YRO2	16	26	100
Unit379	chr2:343459-343706	-	16	7.45	0					1	YRO2	12	24	100
Unit380	chr2:344572-347255	-	696	324.1	1	PRP6	93	98	100	0					PRP6
Unit381	chr2:347850-349529	+	4334	2018.18	1	YBR056W	96	100	97	0					YBR056W
Unit382	chr2:349946-350400	-	9	4.19	0					0
Unit383	chr2:349950-350383	+	38	17.7	0					0
Unit384	chr2:350500-350697	-	5	2.33	0					0
Unit385	chr2:351121-352023	+	1600	745.06	1	YBR056W-A	100	100	44	0					YBR056W-A
Unit386	chr2:351922-353350	-	1016	473.11	1	MUM2	97	100	91	0					MUM2
Unit387	chr2:353615-356022	-	1490	693.84	1	UBP14	95	100	100	0					UBP14
Unit388	chr2:356197-356580	-	695	323.63	1	TSC3	73	100	100	0					TSC3
Unit389	chr2:356337-356803	+	10	4.66	0					1	TSC3	62	94	70
Unit390	chr2:356610-356713	-	20	11.54	0					0
Unit391	chr2:356805-360280	-	3444	1603.74	1	AKL1	97	100	100	0					AKL1
Unit392	chr2:360643-362561	-	571	265.89	1	ORC2	93	100	100	0					ORC2
Unit393	chr2:361189-361579	+	8	3.73	0					1	ORC2	19	21	100
Unit394	chr2:362861-364626	+	707	329.22	0					0					SUT014
Unit395	chr2:364678-365705	-	892	415.37	1	TRM7	85	99	100	0					TRM7
Unit396	chr2:365908-366624	-	1005	467.99	1	YBR062C	85	100	100	0					YBR062C
Unit397	chr2:366162-366410	+	5	2.33	0					1	YBR062C	29	40	100	CUT019
Unit398	chr2:366815-367406	+	26	12.11	0					1	YBR063C	38	36	91
Unit399	chr2:366933-367956	-	165	76.83	1	YBR063C	72	81	100	0					YBR063C,ECM2
Unit400	chr2:367983-369651	-	346	161.12	1	ECM2	90	98	70	0					YBR063C,ECM2
Unit401	chr2:369970-371136	-	471	219.33	1	NRG2	96	100	71	0					NRG2
Unit402	chr2:370591-370797	+	26	12.11	0					1	NRG2	24	16	100	SUT015
Unit403	chr2:371414-371897	+	41	19.09	0					0					SUT016
Unit404	chr2:371693-371944	-	6	2.79	0					0
Unit405	chr2:371918-372941	+	156	72.64	0					1	TIP1	100	100	86	SUT016
Unit406	chr2:371991-373000	-	12464	5804	1	TIP1	96	100	83	0					TIP1
Unit407	chr2:373137-373799	+	43	20.02	0					0					SUT016
Unit408	chr2:373685-375693	-	8473	3945.55	1	BAP2	94	100	100	0					BAP2
Unit409	chr2:373836-374060	+	16	7.45	0					1	BAP2	11	11	100
Unit410	chr2:374241-374551	+	5	2.33	0					1	BAP2	15	17	100
Unit411	chr2:374660-374872	+	5	2.33	0					1	BAP2	10	12	100
Unit412	chr2:375798-378567	-	4889	2276.62	1	TAT1	100	100	97	0					TAT1
Unit413	chr2:376018-376315	+	8	3.73	0					1	TAT1	11	0	100
Unit414	chr2:376580-376834	+	13	6.05	0					1	TAT1	9	14	100	CUT021
Unit415	chr2:376882-378568	+	96	44.7	0					1	TAT1	62	83	99
Unit416	chr2:379230-379928	-	270	125.73	1	ALG14	76	98	100	0					ALG14
Unit417	chr2:379725-380005	+	5	2.33	0					1	ALG14	31	29	100
Unit418	chr2:380346-381238	+	1183	550.88	1	YBR071W	79	100	100	0					YBR071W
Unit419	chr2:380408-381373	-	44	20.49	0					1	YBR071W	85	100	100
Unit420	chr2:381558-381797	+	7	3.26	0					0
Unit421	chr2:381823-382783	+	831	386.96	1	HSP26	98	100	89	0					HSP26
Unit422	chr2:383233-386038	+	1734	807.46	1	RDH54	94	99	100	0					RDH54
Unit423	chr2:386326-389267	+	1859	865.66	1	YBR074W	94	98	100	0					YBR074W
Unit424	chr2:390286-390520	-	5	2.33	0					1	ECM8	19	15	100
Unit425	chr2:390845-391032	+	7	3.26	1	ECM8	15	18	100	0
Unit426	chr2:390859-392339	-	1149	535.04	2	YBR076C-A_SLM4	100;93	100;100	31;43	1	ECM8	52	52	43
Unit427	chr2:392033-392267	+	15	6.98	0					1	SLM4	34	48	100
Unit428	chr2:392406-392662	-	26	12.11	0					0
Unit429	chr2:392969-395287	+	30193	14059.7	1	ECM33	99	100	100	0					ECM33
Unit430	chr2:393566-393718	-	5	2.33	0					1	ECM33	6	9	100
Unit431	chr2:395319-398283	-	8799	4097.35	1	RPG1	94	100	100	0					RPG1
Unit432	chr2:398524-400868	-	2438	1135.28	1	SEC18	93	99	100	0					SEC18
Unit433	chr2:401187-405343	-	1957	911.3	1	SPT7	97	100	100	0					SPT7
Unit434	chr2:406493-407184	-	3908	1819.8	1	UBC4	84	100	100	0					UBC4
Unit435	chr2:406926-407152	+	5	2.33	0					1	UBC4	27	42	100
Unit436	chr2:407638-407844	+	16	7.45	0					0					TEC1
Unit437	chr2:408243-409139	+	51	23.75	0					0					TEC1
Unit438	chr2:408343-408483	-	6	2.79	0					0					CUT453
Unit439	chr2:409199-410660	+	1085	505.24	1	TEC1	88	98	100	0					TEC1
Unit440	chr2:411031-414143	+	7637	3556.26	1	MIS1	97	100	100	0					MIS1
Unit441	chr2:414103-415504	-	19169	8926.26	1	RPL19A	98	100	89	0					RPL19A
Unit442	chr2:415942-417056	+	419	195.11	1	AAC3	85	100	100	0					AAC3
Unit443	chr2:417138-417513	-	9	4.19	0					0
Unit444	chr2:418271-418588	+	14	6.52	0					0
Unit445	chr2:418567-419258	-	5096	2373.01	1	YBR085C-A	94	100	100	0					YBR085C-A
Unit446	chr2:419520-420022	+	20	9.31	0					0
Unit447	chr2:420121-423286	-	6927	3225.64	1	IST2	97	100	100	0					IST2
Unit448	chr2:423785-424818	+	737	343.19	1	RFC5	82	97	100	0					RFC5
Unit449	chr2:424958-425780	-	1110	516.88	1	POL30	84	100	100	0					POL30
Unit450	chr2:426061-426858	-	3459	1610.72	2	NHP6B_YBR090C	100;68	100;73	63;79	0					NHP6B,YBR090C
Unit451	chr2:427096-427463	-	318	148.08	1	MRS5	69	95	100	0					YBR090C,MRS5
Unit452	chr2:427193-427496	+	8	3.73	0					1	MRS5	57	87	100
Unit453	chr2:427648-429112	-	4998	2327.38	1	PHO3	89	100	100	0					PHO3
Unit454	chr2:427766-427983	+	5	2.33	0					1	PHO3	13	15	100
Unit455	chr2:428012-429141	+	62	28.87	0					1	PHO3	69	77	100
Unit456	chr2:429513-431732	-	7627	3551.6	1	PHO5	96	100	69	0					PHO5
Unit457	chr2:429725-430974	+	79	36.79	0					1	PHO5	78	87	100	CUT025
Unit458	chr2:431012-431691	+	32	14.9	0					0					CUT025
Unit459	chr2:432036-434372	+	844	393.02	1	PBY1	95	100	100	0					PBY1
Unit460	chr2:434357-435677	-	563	262.17	1	RXT2	87	99	100	0					RXT2
Unit461	chr2:435978-436785	+	1344	625.85	1	YBR096W	90	100	100	0					YBR096W
Unit462	chr2:436366-436642	-	6	2.79	0					1	YBR096W	31	40	100
Unit463	chr2:436949-438824	+	192	89.41	1	VPS15	41	43	100	0					VPS15
Unit464	chr2:439032-441410	+	420	195.58	1	VPS15	52	52	100	0					VPS15
Unit465	chr2:441549-443698	+	196	91.27	1	MMS4	92	98	100	0					MMS4
Unit466	chr2:442995-443592	-	29	13.5	1	YBR099C	70	80	68	1	MMS4	26	28	100
Unit467	chr2:443714-447388	-	2597	1209.32	2	FES1_EXO84	100;99	100;100	29;71	0					EXO84
Unit468	chr2:447608-449317	+	1041	484.75	1	SIF2	92	100	100	0					SIF2
Unit469	chr2:449617-450755	+	1723	802.33	1	YMC2	95	100	100	0					YMC2
Unit470	chr2:450787-451998	-	1014	472.18	1	VID24	88	100	100	0					VID24
Unit471	chr2:452600-453484	+	12736	5930.66	1	PHO88	92	100	100	0					PHO88
Unit472	chr2:453307-454553	-	559	260.3	1	IML3	90	100	96	1	PHO88	21	0	16	IML3
Unit473	chr2:453620-454647	+	95	44.24	0					1	IML3	78	100	100	SUT017
Unit474	chr2:454803-455026	-	10	4.66	0					1	YBR108W	7	7	100
Unit475	chr2:454833-457708	+	2118	986.27	1	YBR108W	93	99	100	0					YBR108W
Unit476	chr2:457733-458364	-	3637	1693.61	1	CMD1	85	100	100	0					CMD1
Unit477	chr2:458386-458488	-	60	34.95	0					0
Unit478	chr2:458708-460298	+	1129	525.73	2	YBR109W-A_ALG1	51;99	53;100	14;96	0					YBR109W-A,ALG1
Unit479	chr2:460664-461863	-	5117	2382.79	1	YSA1	88	99	66	0					YSA1
Unit480	chr2:462049-462693	+	253	117.81	1	SUS1	94	100	100	0					SUS1
Unit481	chr2:462762-465907	-	4391	2044.72	1	CYC8	95	100	100	0					CYC8
Unit482	chr2:466200-466430	+	6	2.79	0					0
Unit483	chr2:467000-469869	+	1024	476.84	1	RAD16	100	100	90	0					RAD16
Unit484	chr2:469660-473956	-	3177	1479.41	1	LYS2	98	100	100	0					LYS2
Unit485	chr2:474353-474672	-	7	3.26	0					0					YBR116C,TKL2
Unit486	chr2:474377-476523	+	227	105.71	0					1	TKL2	96	100	100	SUT018
Unit487	chr2:474965-475281	-	6	2.79	1	TKL2	14	15	100	0					YBR116C,TKL2
Unit488	chr2:476580-477008	+	19	8.85	0					0					SUT018
Unit489	chr2:477085-477357	-	19	8.85	0					0
Unit490	chr2:478995-479153	+	13	6.05	1	TEF2	9	3	92	0					TEF2
Unit491	chr2:479329-480413	+	457	212.81	1	MUD1	90	100	100	1	CBP6	12	0	8	MUD1
Unit492	chr2:480422-480957	-	280	130.39	1	CBP6	78	100	100	0					CBP6
Unit493	chr2:481235-483479	-	20565	9576.32	2	YBR121C-A_GRS1	100;100	100;100	16;98	0					GRS1,YBR121C-A
Unit494	chr2:483822-484495	-	1269	590.92	1	MRPL36	80	100	100	0					MRPL36
Unit495	chr2:484723-486694	-	749	348.78	1	TFC1	92	100	100	0					TFC1
Unit496	chr2:486995-488504	-	735	342.26	1	PTC4	89	100	100	0					PTC4
Unit497	chr2:488291-488667	+	5	2.33	0					1	PTC4	16	7	70
Unit498	chr2:488760-490601	-	11287	5255.92	1	TPS1	100	100	93	0					TPS1
Unit499	chr2:490787-491083	-	12	5.59	0					0
Unit500	chr2:490856-491160	+	2611	1215.84	2	YBR126W-A_YBR126W-B	72;89	94;100	97;100	0					YBR126W-A,YBR126W-B
Unit501	chr2:491116-492834	-	25685	11960.5	1	VMA2	95	100	100	0					VMA2
Unit502	chr2:493067-493784	-	41	19.09	1	ATG14	58	69	100	0					ATG14
Unit503	chr2:493162-493417	+	10	4.66	0					1	ATG14	21	25	100	CUT027
Unit504	chr2:493817-494141	-	39	18.16	1	ATG14	26	28	100	0					ATG14
Unit505	chr2:494350-495322	-	758	352.97	1	OPY1	82	99	100	0					OPY1
Unit506	chr2:495540-496879	-	1077	501.52	1	SHE3	91	100	100	0					SHE3
Unit507	chr2:495651-495913	+	5	2.33	0					1	SHE3	18	21	100
Unit508	chr2:497177-499332	+	347	161.58	1	CCZ1	90	99	100	0					CCZ1
Unit509	chr2:499479-501552	-	840	391.16	1	AGP2	92	100	100	0					AGP2
Unit510	chr2:501576-504370	-	1009	469.85	1	HSL7	98	100	97	0					HSL7
Unit511	chr2:504766-505467	+	657	305.94	1	CKS1	97	100	97	0					CKS1
Unit512	chr2:505673-507436	+	111	51.69	1	MEC1	24	25	100	0					MEC1
Unit513	chr2:508082-508744	+	31	14.44	1	MEC1	9	9	100	0					MEC1
Unit514	chr2:508778-509016	+	5	2.33	1	MEC1	3	3	100	0					MEC1
Unit515	chr2:509065-509494	+	17	7.92	1	MEC1	6	6	100	0					MEC1
Unit516	chr2:509542-509747	+	5	2.33	1	MEC1	3	3	100	0					MEC1
Unit517	chr2:509785-512934	+	414	192.78	1	MEC1	43	42	100	0					MEC1
Unit518	chr2:513026-513762	+	872	406.06	1	YBR137W	89	100	100	0					YBR137W
Unit519	chr2:513672-514463	-	84	39.12	1	YBR138C	44	45	100	1	YBR137W	12	0	12	YBR138C
Unit520	chr2:514496-515323	-	155	72.18	1	YBR138C	47	53	100	0					YBR138C
Unit521	chr2:515689-517331	+	3163	1472.89	1	YBR139W	92	98	100	0					YBR139W
Unit522	chr2:517287-525542	-	2297	1069.62	1	IRA1	85	88	100	0					IRA1
Unit523	chr2:525607-526839	-	100	46.57	1	IRA1	13	11	100	0					IRA1
Unit524	chr2:526944-528001	-	150	69.85	1	YBR141C	85	97	100	0					YBR141C
Unit525	chr2:527222-527639	+	97	45.17	1	YBR141W-A	45	36	32	1	YBR141C	34	41	100	YBR141W-A
Unit526	chr2:528284-530859	+	1910	889.41	1	MAK5	97	100	98	1	SUP45	15	0	10	MAK5
Unit527	chr2:530676-532221	-	8647	4026.57	1	SUP45	92	100	100	0					SUP45
Unit528	chr2:532574-532955	-	7	3.26	0					0
Unit529	chr2:532581-532985	+	29	13.5	0					0					SUT019
Unit530	chr2:533299-533658	+	11	5.12	0					0
Unit531	chr2:533705-534854	+	2075	966.25	1	ADH5	84	100	100	0					ADH5
Unit532	chr2:534348-534618	-	5	2.33	0					1	ADH5	20	26	100
Unit533	chr2:535232-536338	+	1437	669.16	1	MRPS9	93	100	95	0					MRPS9
Unit534	chr2:536372-537788	+	251	116.88	1	RTC2	100	100	77	0					YBR147W,YSW1
Unit535	chr2:539214-539672	+	32	14.9	1	YSW1	23	25	100	0					YSW1
Unit536	chr2:539818-540423	-	34	15.83	0					1	ARA1	42	43	100	SUT447
Unit537	chr2:539930-541208	+	5031	2342.74	1	ARA1	89	100	100	0					ARA1
Unit538	chr2:540482-540675	-	5	2.33	0					1	ARA1	13	19	100	SUT447
Unit539	chr2:541233-544465	-	511	237.95	1	TBS1	93	98	100	0					TBS1
Unit540	chr2:544922-546220	+	4760	2216.55	1	APD1	97	100	96	0					APD1
Unit541	chr2:546400-548330	+	811	377.65	2	SPP381_RIB7	88;100	97;100	49;48	0					SPP381,RIB7
Unit542	chr2:548209-549088	-	3154	1468.7	1	RPB5	96	100	95	0					RPB5
Unit543	chr2:549110-549237	-	25	11.69	0					0					CUT456
Unit544	chr2:549755-550980	+	1126	524.33	1	CNS1	89	100	100	0					CNS1
Unit545	chr2:550961-553132	-	363	169.04	1	SLI15	92	97	100	0					SLI15
Unit546	chr2:553457-555649	-	838	390.22	1	ICS2	99	100	98	0					ICS2
Unit547	chr2:553737-554307	+	25	11.64	0					1	ICS2	26	74	100	SUT020
Unit548	chr2:554753-554922	+	5	2.33	0					1	ICS2	8	0	100	SUT020
Unit549	chr2:554998-556247	+	243	113.16	0					1	ICS2	28	0	48	SUT020
Unit550	chr2:556333-558317	+	4343	2022.37	1	AMN1	96	100	100	0					AMN1
Unit551	chr2:558635-559809	+	6250	2910.38	1	YBR159W	94	100	100	0					IFA38
Unit552	chr2:559894-561054	+	957	445.64	1	CDC28	99	100	94	0					CDC28
Unit553	chr2:561253-562851	+	531	247.27	1	CSH1	96	100	85	0					CSH1
Unit554	chr2:562891-564797	-	20574	9580.52	1	TOS1	98	100	100	0					TOS1
Unit555	chr2:564742-567489	+	3601	1676.85	2	YSY6_DEM1	100;85	100;100	14;68	0					DEM1
Unit556	chr2:567532-568505	-	2596	1208.86	1	ARL1	91	100	100	1	DEM1	13	0	29	ARL1
Unit557	chr2:568811-569774	+	573	266.82	1	UBS1	91	100	100	0					UBS1
Unit558	chr2:569780-571197	-	1525	710.13	1	TYR1	87	100	100	0					TYR1
Unit559	chr2:571414-572038	-	189	88.01	1	POP7	74	100	100	0					POP7
Unit560	chr2:572112-573696	+	257	119.67	1	PEX32	89	100	100	0					PEX32
Unit561	chr2:573791-576026	-	2757	1283.83	1	SSE2	92	100	100	0					SSE2
Unit562	chr2:576190-578079	-	1275	593.72	1	NPL4	94	100	100	0					NPL4
Unit563	chr2:578373-579122	+	1112	517.82	1	SEC66	87	98	100	0					SEC66
Unit564	chr2:579033-581431	-	1833	853.56	1	SMY2	97	100	100	0					SMY2
Unit565	chr2:581595-582160	-	1902	885.69	1	UMP1	84	98	100	0					UMP1
Unit566	chr2:581778-581901	+	5	2.41	0					1	UMP1	18	28	100
Unit567	chr2:581924-582213	+	11	5.12	0					1	UMP1	43	54	100
Unit568	chr2:582395-583396	+	849	395.35	1	SWD3	87	100	100	0					SWD3
Unit569	chr2:582436-582647	-	6	2.79	1	YBR174C	41	67	100	1	SWD3	18	22	100
Unit570	chr2:583644-584658	+	381	177.42	1	ECM31	89	100	100	0					ECM31
Unit571	chr2:584727-586154	-	2536	1180.92	1	EHT1	87	100	100	0					EHT1
Unit572	chr2:586559-589138	-	641	298.49	1	FZO1	93	99	100	0					FZO1
Unit573	chr2:590138-590672	-	16	7.45	0					1	DTR1	28	31	100	SUT448
Unit574	chr2:590838-591293	-	16	7.45	0					1	DTR1	24	26	100	SUT448
Unit575	chr2:591633-591755	-	17	8.28	1	RPS6B	10	5	100	0					RPS6B
Unit576	chr2:592443-592742	-	30	13.97	1	RPS6B	23	28	100	0					RPS6B
Unit577	chr2:593271-594745	-	140	65.19	1	SMP1	78	92	100	0					SMP1
Unit578	chr2:595099-595424	-	10	4.66	1	YBR182C-A	43	35	52	0
Unit579	chr2:595142-595684	+	15	6.98	0					1	YBR182C-A	100	100	73
Unit580	chr2:596082-597105	+	1331	619.8	1	YPC1	81	100	100	0					YPC1
Unit581	chr2:597394-597864	+	21	9.78	1	YBR184W	27	30	100	0					YBR184W
Unit582	chr2:598141-598628	+	29	13.5	1	YBR184W	27	31	100	0					YBR184W
Unit583	chr2:598676-598895	+	15	6.98	1	YBR184W	12	14	100	0					YBR184W
Unit584	chr2:599006-599942	-	582	271.01	1	MBA1	89	99	99	0					MBA1
Unit585	chr2:601456-602123	-	61	28.41	0					1	PCH2	33	37	100	SUT449
Unit586	chr2:602537-603590	+	3720	1732.26	1	GDT1	91	100	100	1	NTC20	24	0	18	GDT1
Unit587	chr2:602565-602750	-	5	2.33	0					1	GDT1	16	14	100
Unit588	chr2:602819-604117	-	484	225.38	1	NTC20	89	100	56	1	GDT1	73	77	64	NTC20
Unit589	chr2:604523-605612	+	25435	11844.1	1	RPS9B	90	98	99	0					RPS9B
Unit590	chr2:606283-607261	+	18654	8686.45	2	RPL21A_YBR191W-A	89;79	98;100	97;22	0					YBR190W,RPL21A,YBR191W-A
Unit591	chr2:606917-607146	-	9	4.19	0					1	RPL21A	21	25	100
Unit592	chr2:607499-608987	+	1103	513.62	1	RIM2	95	100	100	1	MED8	28	0	23	RIM2
Unit593	chr2:608715-609893	-	427	198.84	1	MED8	95	100	96	1	RIM2	20	6	26	MED8
Unit594	chr2:609984-610762	+	148	68.92	1	YBR194W	89	100	76	1	MSI1	18	12	35	SOY1
Unit595	chr2:610528-611850	-	443	206.29	1	MSI1	89	98	100	0					MSI1
Unit596	chr2:612081-615814	-	67037	31216.5	4	PGI1_YBR196C-A_YBR196C-B_YBR197C	99;100;100;88	100;100;100;94	51;9;8;28	0					PGI1
Unit597	chr2:614306-615043	+	45	20.95	0					2	YBR196C-B_YBR197C	100;24	100;0	41;38	CUT030
Unit598	chr2:615463-615562	+	6	3.6	0					1	YBR197C	8	15	100
Unit599	chr2:615590-616204	+	43	20.02	0					1	YBR197C	30	40	59
Unit600	chr2:616079-618533	-	2148	1000.24	1	TAF5	94	100	100	0					TAF5
Unit601	chr2:618862-620476	+	4279	1992.56	1	KTR4	96	100	97	0					KTR4
Unit602	chr2:620856-622711	+	984	458.21	1	BEM1	95	100	100	0					BEM1
Unit603	chr2:623036-623233	-	7	3.26	0					1	YBR200W-A	54	65	100
Unit604	chr2:623479-624288	+	796	370.67	1	DER1	92	100	100	0					DER1
Unit605	chr2:624287-624987	-	221	102.91	1	YBR201C-A	83	100	100	0					YBR201C-A
Unit606	chr2:624478-624764	+	7	3.26	0					1	YBR201C-A	34	100	100
Unit607	chr2:624997-625225	+	5	2.33	0					0
Unit608	chr2:625757-628504	+	1377	641.22	1	MCM7	97	100	97	0					CDC47
Unit609	chr2:629020-629705	-	57	26.54	0					1	COS111	22	20	100
Unit610	chr2:629128-631972	+	631	293.83	1	COS111	92	100	100	0					COS111
Unit611	chr2:632092-633393	-	1083	504.31	1	YBR204C	87	100	100	0					YBR204C
Unit612	chr2:633626-634987	+	2995	1394.66	2	KTR3_YBR206W	92;94	99;100	96;36	0					KTR3,YBR206W
Unit613	chr2:635118-636602	+	1083	504.31	1	FTH1	91	100	100	0					FTH1
Unit614	chr2:636618-642253	-	2231	1038.89	1	DUR1,2	93	100	100	0					DUR1%2C2
Unit615	chr2:641084-641335	+	5	2.33	0					1	DUR1,2	4	5	100
Unit616	chr2:641768-641964	+	10	4.66	0					1	DUR1,2	3	4	100
Unit617	chr2:642325-642635	-	97	45.17	1	DUR1,2	5	0	100	0					DUR1%2C2
Unit618	chr2:644104-644417	-	9	4.19	0					0
Unit619	chr2:644516-644949	-	45	20.95	0					0
Unit620	chr2:645425-646169	+	563	262.17	1	ERV15	89	100	100	1	AME1	12	2	20	ERV15
Unit621	chr2:646121-647174	-	721	335.74	1	AME1	87	100	100	0					AME1
Unit622	chr2:647538-650062	+	2501	1164.62	1	NGR1	97	100	100	0					NGR1
Unit623	chr2:650348-651321	+	289	134.58	1	MET8	91	100	100	0					MET8
Unit624	chr2:651354-653124	+	4981	2319.46	1	SDS24	97	100	100	0					SDS24
Unit625	chr2:652020-652225	-	7	3.26	0					1	SDS24	11	13	100
Unit626	chr2:653192-653621	-	11	5.12	0					1	HPC2	17	14	86
Unit627	chr2:653351-655533	+	716	333.41	1	HPC2	95	100	95	0					HPC2
Unit628	chr2:653949-654283	-	10	4.66	0					1	HPC2	15	17	100
Unit629	chr2:654565-654898	-	10	4.66	0					1	HPC2	15	17	100
Unit630	chr2:655404-657573	-	414	192.78	1	YBP1	91	99	100	0					YBP1
Unit631	chr2:657841-658624	+	456	212.34	1	ATG12	82	98	100	0					ATG12
Unit632	chr2:658601-662325	-	7902	3679.66	1	PYC2	98	100	100	0					PYC2
Unit633	chr2:662733-664712	-	1092	508.5	2	YBR219C_YBR220C	66;97	70;100	34;92	0					YBR219C,YBR220C
Unit634	chr2:664956-666432	-	8872	4131.35	1	PDB1	95	100	100	0					PDB1
Unit635	chr2:666644-670353	-	3669	1708.51	2	PCS60_TDP1	98;98	100;100	49;50	1	YBR221W-A	31	0	3
Unit636	chr2:670558-671369	+	187	87.08	0					0					YBR224W,YBR225W
Unit637	chr2:671391-673452	+	610	284.05	1	YBR225W	70	72	99	0					YBR224W,YBR225W
Unit638	chr2:673561-675147	-	1034	481.49	1	MCX1	90	100	100	0					YBR226C,MCX1
Unit639	chr2:675359-676311	+	274	127.59	1	SLX1	84	94	100	0					SLX1
Unit640	chr2:675939-679189	-	2304	1072.88	1	ROT2	96	99	91	1	SLX1	36	31	12	ROT2
Unit641	chr2:679440-680016	-	844	393.02	1	OM14	75	94	100	0					OM14
Unit642	chr2:680343-680694	+	280	130.39	1	YBR230W-A	79	100	100	0					YBR230W-A
Unit643	chr2:680632-681798	-	905	421.42	0					1	YBR230W-A	16	0	6	LSR1
Unit644	chr2:681244-681675	+	7	3.26	0					0
Unit645	chr2:682168-683099	-	516	240.28	1	SWC5	82	100	100	0					SWC5
Unit646	chr2:683332-684756	+	577	268.69	1	PBP2	96	100	100	0					PBP2
Unit647	chr2:684937-685521	+	603	280.79	1	DAD3	90	100	97	1	ARC40	14	8	32	DAD3
Unit648	chr2:685410-686586	-	3840	1788.14	1	ARC40	87	100	100	1	DAD3	15	0	8	ARC40
Unit649	chr2:686871-690472	+	1644	765.55	1	YBR235W	98	100	97	1	ABD1	16	7	7	YBR235W
Unit650	chr2:689500-689727	-	7	3.26	0					1	YBR235W	6	7	100
Unit651	chr2:689863-691682	-	1497	697.09	1	ABD1	93	100	80	1	YBR235W	14	12	27	ABD1
Unit652	chr2:691969-694558	+	774	360.42	1	PRP5	94	100	100	0					PRP5
Unit653	chr2:694658-697329	-	1468	683.59	1	YBR238C	95	100	100	0					YBR238C
Unit654	chr2:697906-698653	+	117	54.48	0					1	YBR239C	21	19	54	SUT021
Unit655	chr2:698324-700040	-	432	201.17	1	YBR239C	90	100	100	0					YBR239C
Unit656	chr2:699063-699860	+	45	20.95	0					1	YBR239C	42	50	100
Unit657	chr2:700392-701751	-	82	38.18	1	THI2	67	94	100	0					THI2
Unit658	chr2:701933-702122	-	12	5.59	1	THI2	9	0	100	0					THI2
Unit659	chr2:702568-704248	-	820	381.84	1	YBR241C	95	100	94	0					YBR241C
Unit660	chr2:703698-703988	+	8	3.73	0					1	YBR241C	17	20	100
Unit661	chr2:704026-704314	+	9	4.19	0					0
Unit662	chr2:704568-705429	+	1162	541.1	1	YBR242W	89	100	100	0					YBR242W
Unit663	chr2:705277-706778	-	1031	480.1	1	ALG7	93	99	100	1	YBR242W	21	15	14	ALG7
Unit664	chr2:705836-706119	+	5	2.33	0					1	ALG7	17	21	100
Unit665	chr2:706558-706768	+	7	3.26	0					1	ALG7	13	16	100
Unit666	chr2:707372-708144	+	1763	820.96	1	GPX2	91	100	100	0					GPX2
Unit667	chr2:708065-711346	-	1963	914.09	1	ISW1	91	94	100	1	GPX2	11	0	3	ISW1
Unit668	chr2:711598-712811	+	1005	467.99	1	YBR246W	86	99	100	0					YBR246W
Unit669	chr2:712841-714455	-	1075	500.59	1	ENP1	94	100	97	0					ENP1
Unit670	chr2:714716-716509	-	2321	1080.8	1	HIS7	97	100	100	0					HIS7
Unit671	chr2:715087-715561	+	7	3.26	0					1	HIS7	26	29	100	CUT037
Unit672	chr2:716121-716370	+	5	2.33	0					1	HIS7	13	15	100
Unit673	chr2:716774-718062	-	8600	4004.69	1	ARO4	95	100	100	0					ARO4
Unit674	chr2:716857-717259	+	7	3.26	0					1	ARO4	30	34	100
Unit675	chr2:718210-718371	-	5	2.33	0					0
Unit676	chr2:718699-718987	+	8	3.73	1	SPO23	12	0	100	0					SPO23
Unit677	chr2:720317-720606	+	7	3.26	1	SPO23	12	18	100	0					SPO23
Unit678	chr2:721363-722349	+	698	325.03	1	MRPS5	88	100	100	0					MRPS5
Unit679	chr2:722538-722781	-	9	4.19	0					1	DUT1	38	40	100
Unit680	chr2:722612-723230	+	1707	794.88	1	DUT1	84	99	87	0					DUT1
Unit681	chr2:723269-723659	+	632	294.3	1	SRB6	69	99	100	0					SRB6
Unit682	chr2:723642-724236	-	499	232.36	1	TRS20	80	96	100	1	SRB6	16	0	15	TRS20
Unit683	chr2:724475-726817	+	828	385.57	1	MTC4	95	99	94	1	YBR255C-A	46	45	13	YBR255W
Unit684	chr2:726551-727044	-	185	86.15	1	YBR255C-A	75	95	100	0					YBR255C-A
Unit685	chr2:727317-728103	-	3810	1774.17	1	RIB5	86	100	100	0					RIB5
Unit686	chr2:728895-729823	+	350	162.98	1	POP4	86	98	100	1	SHG1	53	22	52	POP4
Unit687	chr2:729458-730123	-	196	91.27	1	SHG1	73	92	100	1	POP4	37	31	60	SHG1
Unit688	chr2:730390-732455	+	312	145.29	1	YBR259W	89	100	100	0					YBR259W
Unit689	chr2:732470-734596	-	1369	637.49	1	RGD1	94	98	97	0					RGD1
Unit690	chr2:734708-735522	-	1340	623.99	1	TAE1	88	100	100	0					YBR261C
Unit691	chr2:735654-736910	-	1340	623.99	1	YBR262C	93	100	38	1	SHM1	45	44	60
Unit692	chr2:736220-737807	+	7284	3391.88	1	SHM1	95	100	100	1	YPT10	18	7	9	SHM1
Unit693	chr2:736933-737180	-	7	3.26	0					1	SHM1	15	17	100
Unit694	chr2:737713-738330	-	536	249.59	1	YPT10	77	94	100	0					YPT10
Unit695	chr2:738564-739618	+	1432	666.83	1	TSC10	91	100	100	0					TSC10
Unit696	chr2:739870-741085	+	728	339	1	REI1	88	97	100	0					REI1
Unit697	chr2:740692-741013	-	5	2.33	0					1	REI1	23	27	100
Unit698	chr2:741315-741711	+	1311	610.48	1	MRPL37	71	93	100	0					MRPL37
Unit699	chr2:741826-742052	+	7	3.26	0					0					SUT022
Unit700	chr2:742019-742559	-	695	323.63	1	FMP21	80	97	100	0					FMP21
Unit701	chr2:742758-744617	-	281	130.85	1	BIT2	90	100	100	0					BIT2
Unit702	chr2:744807-746209	+	407	189.52	1	YBR271W	96	100	100	0					YBR271W
Unit703	chr2:746220-747771	-	478	222.59	1	HSM3	88	98	100	0					HSM3
Unit704	chr2:748057-749362	-	2147	999.77	1	UBX7	86	100	100	0					UBX7
Unit705	chr2:749594-751273	+	694	323.17	1	CHK1	89	100	100	0					CHK1
Unit706	chr2:751293-755551	-	986	459.14	1	RIF1	71	73	100	0					RIF1
Unit707	chr2:755738-756145	-	12	5.59	1	RIF1	7	7	100	0					RIF1
Unit708	chr2:756263-757159	-	87	40.51	1	RIF1	15	15	100	0					RIF1
Unit709	chr2:757498-760080	-	1869	870.32	1	PPS1	97	100	99	0					PPS1
Unit710	chr2:760285-761021	+	824	383.7	1	DPB3	84	100	100	0					DPB3
Unit711	chr2:761241-762676	+	2101	978.35	1	PAF1	91	100	100	0					PAF1
Unit712	chr2:762669-764669	-	893	415.84	1	SAF1	93	99	100	0					SAF1
Unit713	chr2:764920-767595	-	1535	714.79	1	DUG2	93	100	100	0					DUG2
Unit714	chr2:767403-767732	+	12	5.59	0					1	DUG2	10	8	91
Unit715	chr2:767764-768725	+	633	294.76	1	MRPL27	92	100	61	0					MRPL27
Unit716	chr2:768826-770626	-	7822	3642.4	1	SSH1	98	100	99	0					SSH1
Unit717	chr2:769047-769579	+	27	12.57	0					1	SSH1	29	36	100
Unit718	chr2:770990-771809	+	43	20.02	1	YBR284W	28	24	100	0					YBR284W
Unit719	chr2:772357-773735	+	138	64.26	1	YBR284W	48	53	100	0					YBR284W
Unit720	chr2:773890-774356	-	31	14.44	0					1	YBR285W	69	100	100
Unit721	chr2:773906-774386	+	53	24.68	1	YBR285W	71	100	100	0					YBR285W
Unit722	chr2:774706-776395	+	29696	13828.3	1	APE3	93	99	100	0					APE3
Unit723	chr2:776522-778040	+	5095	2372.54	1	YBR287W	96	100	98	0					ZSP1
Unit724	chr2:777032-777265	-	6	2.79	0					1	YBR287W	15	18	100
Unit725	chr2:778003-779469	-	833	387.9	1	APM3	88	100	100	0					APM3
Unit726	chr2:779695-782395	+	1176	547.62	1	SNF5	93	99	100	0					SNF5
Unit727	chr2:782608-783664	+	1856	864.27	1	BSD2	89	98	100	0					BSD2
Unit728	chr2:783647-784561	-	279	129.92	1	CTP1	83	99	100	0					CTP1
Unit729	chr2:784095-784406	+	5	2.33	0					1	CTP1	28	35	100
Unit730	chr2:784977-785178	-	5	2.33	1	YBR292C	34	25	96	0					YBR292C
Unit731	chr2:785207-785753	-	46	21.42	0					0					YBR292C
Unit732	chr2:785498-785887	+	29	13.5	0					0					SUT023
Unit733	chr2:785862-786260	-	10	4.66	0					0
Unit734	chr2:785923-786240	+	18	8.38	0					0					SUT023
Unit735	chr2:786295-786627	-	20	9.31	0					0
Unit736	chr2:786698-787078	+	18	8.38	0					0
Unit737	chr2:787124-788593	+	462	215.14	1	VBA2	84	91	100	0					VBA2
Unit738	chr2:788756-789044	-	13	6.05	0					0
Unit739	chr2:789121-791999	-	382	177.88	0					1	SUL1	100	100	97	SUT452
Unit740	chr2:791490-791726	+	7	3.26	1	SUL1	8	9	100	0
Unit741	chr2:792853-796569	+	929	432.6	1	PCA1	96	100	100	0					PCA1
Unit742	chr2:796632-798522	-	896	417.23	1	PHO89	92	100	100	0					PHO89
Unit743	chr2:800540-801877	+	214	99.65	1	MAL33	77	95	100	0					MAL33
Unit744	chr2:801900-802094	+	14	6.52	1	MAL33	11	2	100	0					MAL33
Unit745	chr2:802585-804835	-	654	304.54	1	MAL31	90	100	100	0					MAL31
Unit746	chr2:807745-807883	+	5	2.33	0					0
Unit747	chr3:15476-18464	-	3247	1512	1	CHA1	86	100	50	1	VAC17	87	92	43
Unit748	chr3:17286-18655	+	572	266.36	1	VAC17	93	100	100	0					VAC17
Unit749	chr3:18505-22103	-	1041	484.75	1	MRC1	97	100	97	1	VAC17	11	4	4	MRC1
Unit750	chr3:22362-23373	-	2351	1094.77	1	KRR1	88	99	100	0					KRR1
Unit751	chr3:23605-23935	+	115	53.55	1	YCL058W-A	61	94	100	0					YCL058W-A
Unit752	chr3:23829-24486	-	1553	723.17	1	YCL057C-A	100	100	75	1	YCL058W-A	36	28	30	FYV5,YCL057C-A
Unit753	chr3:24795-26991	+	3494	1627.02	1	PRD1	93	99	100	1	YCL056C	26	15	8	PRD1
Unit754	chr3:26887-27598	-	287	133.64	1	YCL056C	90	100	80	0					YCL056C
Unit755	chr3:27642-28060	-	11	5.12	0					1	KAR4	19	13	55
Unit756	chr3:27832-28992	+	938	436.79	1	KAR4	96	100	100	0					KAR4
Unit757	chr3:28084-28347	-	8	3.73	0					1	KAR4	22	26	100
Unit758	chr3:29013-29344	-	22	10.24	0					0
Unit759	chr3:29108-29427	+	23	10.71	0					0
Unit760	chr3:29584-30427	+	154	71.71	0					0
Unit761	chr3:30088-30268	-	5	2.33	0					0					CUT461
Unit762	chr3:30757-31223	+	227	105.71	0					0
Unit763	chr3:31488-34037	+	2973	1384.41	1	SPB1	94	98	100	0					SPB1
Unit764	chr3:34027-35410	-	1256	584.87	1	PBN1	93	100	100	0					PBN1
Unit765	chr3:35616-37741	+	1655	770.67	1	LRE1	98	100	99	0					LRE1
Unit766	chr3:37744-39401	-	5953	2772.08	1	APA1	99	100	70	0					APA1
Unit767	chr3:39698-40766	-	1032	480.56	1	YCL049C	87	100	100	0					YCL049C
Unit768	chr3:39705-40884	+	200	93.13	0					1	YCL049C	91	100	95	SUT025
Unit769	chr3:40999-41305	+	33	15.37	0					0					SUT025
Unit770	chr3:41484-41671	-	11	5.12	0					1	YCL048W-A	43	77	100
Unit771	chr3:41578-41793	+	7	3.26	1	YCL048W-A	49	62	100	0					YCL048W-A
Unit772	chr3:43216-43587	+	19	8.85	1	SPS22	23	24	100	0
Unit773	chr3:43595-44414	-	375	174.62	1	YCL047C	80	97	100	0					YCL047C
Unit774	chr3:44623-46903	-	3540	1648.44	1	YCL045C	92	100	100	0					YCL045C
Unit775	chr3:47020-48373	-	645	300.35	1	MGR1	89	100	100	0					MGR1
Unit776	chr3:48598-50238	-	31458	14648.8	1	PDI1	93	100	100	0					PDI1,YCL041C
Unit777	chr3:50433-52473	+	28357	13204.8	2	YCL042W_GLK1	100;100	100;100	27;83	0					YCL042W,GLK1
Unit778	chr3:50820-51042	-	6	2.79	0					1	YCL042W	40	34	100
Unit779	chr3:51537-51689	-	5	2.33	0					1	GLK1	9	10	100
Unit780	chr3:52693-54871	+	1467	683.13	1	GID7	89	97	100	0					GID7
Unit781	chr3:54886-56545	-	1355	630.97	1	ATG22	93	100	100	0					ATG22
Unit782	chr3:56917-57109	-	7	3.26	1	SRO9	10	0	100	0					SRO9
Unit783	chr3:57155-58699	-	2795	1301.52	1	SRO9	81	100	100	0					SRO9
Unit784	chr3:57187-57741	+	32	14.9	0					1	SRO9	29	28	100
Unit785	chr3:57851-58192	+	13	6.05	0					1	SRO9	18	26	100
Unit786	chr3:58962-60809	+	433	201.63	1	GFD2	97	100	100	1	GRX1	17	0	5	GFD2
Unit787	chr3:60736-61333	-	3847	1791.4	1	GRX1	97	100	90	0					GRX1
Unit788	chr3:61668-62710	+	1775	826.55	1	LSB5	82	98	100	0					LSB5
Unit789	chr3:62702-63240	-	1351	629.11	1	YCL033C	76	92	100	0					YCL033C
Unit790	chr3:63329-64610	+	827	385.1	1	STE50	94	100	99	0					STE50
Unit791	chr3:64637-65575	-	2778	1293.61	1	RRP7	86	100	100	0					RRP7
Unit792	chr3:65764-68354	-	14644	6819.14	1	HIS4	97	100	100	0					HIS4
Unit793	chr3:68407-69947	-	939	437.26	1	BIK1	95	100	94	0					BIK1
Unit794	chr3:69869-71576	+	3764	1752.75	1	RNQ1	100	100	83	0					RNQ1
Unit795	chr3:71804-73349	+	255	118.74	1	FUS1	89	100	100	0
Unit796	chr3:72568-72830	-	6	2.79	0					1	FUS1	15	17	100
Unit797	chr3:73419-74022	-	152	70.78	1	HBN1	77	98	100	0					HBN1
Unit798	chr3:74798-75201	-	14	6.52	1	FRM2	52	69	100	0
Unit799	chr3:75971-78082	-	5127	2387.45	1	AGP1	97	100	97	0					AGP1
Unit800	chr3:77644-77973	+	18	8.38	0					1	AGP1	16	14	100
Unit801	chr3:79193-82267	+	694	323.17	1	KCC4	93	99	100	0					KCC4
Unit802	chr3:83106-84038	+	444	206.75	1	YCL021W-A	90	100	56	0
Unit803	chr3:92653-94336	-	2228	1037.49	1	NFS1	87	100	100	0					NFS1
Unit804	chr3:94526-95797	-	458	213.27	1	DCC1	92	100	100	0					DCC1
Unit805	chr3:96248-101271	+	873	406.52	1	BUD3	98	100	100	0					BUD3
Unit806	chr3:101243-101763	-	161	74.97	1	YCL012C	77	95	100	0					YCL012C
Unit807	chr3:101979-104337	-	5068	2359.97	2	GBP2_SGF29	100;89	100;98	63;39	0					GBP2
Unit808	chr3:103684-104058	+	18	8.38	0					1	SGF29	36	48	100
Unit809	chr3:104448-105492	+	50	23.28	0					1	ILV6	86	94	95
Unit810	chr3:104511-105546	-	9674	4504.81	1	ILV6	90	100	100	0					ILV6
Unit811	chr3:105615-106833	-	1114	518.75	1	STP22	89	98	100	0					STP22
Unit812	chr3:107072-107490	+	609	283.59	1	VMA9	69	88	100	0					VMA9
Unit813	chr3:107441-107775	-	99	46.1	0					1	VMA9	15	0	27	SNR43
Unit814	chr3:107796-107987	+	16	7.45	0					0
Unit815	chr3:107853-108239	-	13	6.05	0					1	LDB16	33	28	82
Unit816	chr3:108020-108868	+	565	263.1	1	LDB16	87	100	100	0					LDB16
Unit817	chr3:108324-108516	-	8	3.73	0					1	LDB16	20	25	100
Unit818	chr3:109056-110595	+	439	204.43	1	PGS1	87	95	100	0					PGS1
Unit819	chr3:110523-111665	-	497	231.43	1	YCL002C	91	99	98	1	PGS1	14	9	22	YCL002C
Unit820	chr3:110835-111200	+	26	12.11	0					1	YCL002C	30	43	100	PGS1
Unit821	chr3:111331-111860	+	30	13.97	0					1	YCL002C	36	41	84	PGS1
Unit822	chr3:111891-112508	+	1860	866.13	1	RER1	81	100	100	0					RER1
Unit823	chr3:112792-112885	-	5	3.19	0					0
Unit824	chr3:113342-114093	-	58	27.01	0					2	YCL001W-A_YCL001W-B	45;94	43;100	40;57	SUT455
Unit825	chr3:114688-114967	+	7	3.26	0					0					SUT028
Unit826	chr3:115821-116760	-	60	27.94	0					0					SUT456
Unit827	chr3:116494-116756	+	12	5.59	0					0					SUT029
Unit828	chr3:116857-117084	+	17	7.92	0					0					SUT029
Unit829	chr3:117287-118350	-	1225	570.44	1	CDC10	91	100	100	0					CDC10
Unit830	chr3:118628-119336	+	885	412.11	1	MRPL32	86	98	94	0					MRPL32
Unit831	chr3:119443-120470	-	4374	2036.8	1	YCP4	94	100	100	0					YCP4
Unit832	chr3:120502-120741	+	13	6.05	0					0					CUT043
Unit833	chr3:120846-123375	-	2672	1244.25	2	CIT2_YCR006C	100;100	100;100	62;27	0					CIT2
Unit834	chr3:124510-124931	-	18	8.38	0					0					YCRCdelta6
Unit835	chr3:124954-125078	-	5	2.4	0					0					YCRCdelta6
Unit836	chr3:125491-126905	+	75	34.92	0					1	YCR007C	73	100	82
Unit837	chr3:125908-126835	-	127	59.14	1	YCR007C	59	100	100	0					YCR007C
Unit838	chr3:126940-127173	-	17	7.92	1	YCR007C	15	0	100	0					YCR007C
Unit839	chr3:127200-127448	-	13	6.05	0					0					YCR007C
Unit840	chr3:128054-130444	+	3227	1502.69	1	SAT4	95	100	100	0					SAT4
Unit841	chr3:130110-131850	-	6579	3063.59	1	RVS161	100	100	63	1	SAT4	17	9	25	RVS161
Unit842	chr3:132296-132688	-	10	4.66	1	ADY2	34	46	100	0					ADY2
Unit843	chr3:132349-132987	+	30	13.97	0					1	ADY2	56	75	100
Unit844	chr3:133309-133687	+	20	9.31	0					0
Unit845	chr3:133510-136972	-	3852	1793.73	1	ADP1	99	100	97	0					ADP1
Unit846	chr3:137731-139114	+	145009	67525.1	1	PGK1	94	100	99	0					PGK1
Unit847	chr3:137947-138987	-	61	28.41	1	YCR013C	81	91	66	1	PGK1	72	83	100
Unit848	chr3:139158-142178	-	1097	510.83	2	POL4_YCR015C	96;92	100;100	64;36	0					POL4
Unit849	chr3:142240-142511	-	147	68.45	0					0					SNR33
Unit850	chr3:143634-144616	+	995	463.33	1	YCR016W	86	100	100	0					YCR016W
Unit851	chr3:144598-147617	-	4518	2103.86	1	CWH43	96	99	100	0					CWH43
Unit852	chr3:148145-148569	-	431	200.7	1	SRD1	49	50	100	0
Unit853	chr3:148177-148538	+	62	28.87	0					1	SRD1	42	45	100
Unit854	chr3:152032-152237	+	5	2.33	0					0
Unit855	chr3:152752-154050	+	366	170.43	1	MAK32	96	100	98	1	PET18	17	6	11	MAK32
Unit856	chr3:154006-155066	-	483	224.91	2	PET18_MAK31	89;73	100;89	71;32	0					PET18,MAK31
Unit857	chr3:155299-155888	+	236	109.9	1	HTL1	85	100	100	0					HTL1
Unit858	chr3:155997-157162	-	12075	5622.86	1	HSP30	96	100	99	0					HSP30
Unit859	chr3:156169-157083	+	64	29.8	0					1	HSP30	76	92	100
Unit860	chr3:157312-157984	-	16	7.45	1	YCR022C	100	100	81	0
Unit861	chr3:157769-158385	+	106	49.36	0					0					SUT032
Unit862	chr3:158341-160397	-	1143	532.25	1	YCR023C	95	100	100	0					YCR023C
Unit863	chr3:158495-158960	+	37	17.23	0					1	YCR023C	21	23	100	SUT032
Unit864	chr3:159004-159239	+	14	6.52	0					1	YCR023C	11	13	100	SUT032
Unit865	chr3:160710-161863	-	233	108.5	1	SLM5	69	76	100	0					SLM5
Unit866	chr3:160713-161202	+	11	5.12	0					1	SLM5	29	31	100
Unit867	chr3:161906-162312	-	19	8.85	1	SLM5	24	21	100	0					SLM5
Unit868	chr3:162448-163230	-	6762	3148.8	2	YCR024C-B_PMP1	100;100	100;100	60;41	0					YCR024C-B,PMP1
Unit869	chr3:163525-163975	+	23	10.71	0					0
Unit870	chr3:163536-166367	-	1483	690.58	2	YCR025C_NPP1	68;97	77;100	15;83	0					YCR025C,NPP1
Unit871	chr3:166836-168127	-	408	189.99	1	RHB1	89	100	100	0					RHB1
Unit872	chr3:168971-169179	-	14	6.52	0					0
Unit873	chr3:169037-169217	+	88	40.98	0					0
Unit874	chr3:169570-170026	+	22	10.24	0					0
Unit875	chr3:170215-172552	-	1040	484.29	1	FEN2	97	100	100	0					FEN2
Unit876	chr3:172808-173473	-	2369	1103.15	1	RIM1	84	100	100	0					RIM1
Unit877	chr3:173727-176457	-	2778	1293.61	1	SYP1	95	100	100	0					SYP1
Unit878	chr3:176656-176876	-	65	30.27	0					0					SUT457
Unit879	chr3:177371-178154	-	13914	6479.21	1	RPS14A	83	91	98	0					RPS14A
Unit880	chr3:177574-177841	+	9	4.19	0					1	RPS14A	29	37	100
Unit881	chr3:178562-178733	-	12	5.59	0					0					SNR189
Unit882	chr3:179444-180999	+	86	40.05	1	BPH1	23	23	100	0					BPH1
Unit883	chr3:181336-181730	+	9	4.19	1	BPH1	6	6	100	0					BPH1
Unit884	chr3:181834-186121	+	973	453.09	1	BPH1	64	64	100	0					BPH1
Unit885	chr3:185515-185989	-	10	4.66	0					1	BPH1	7	7	100
Unit886	chr3:186319-190253	+	3144	1464.04	1	SNT1	97	100	100	0					SNT1
Unit887	chr3:190587-191786	+	2637	1227.95	1	FEN1	87	100	100	0					FEN1
Unit888	chr3:191735-193103	-	1341	624.45	1	RRP43	93	100	100	0					RRP43
Unit889	chr3:193299-194396	+	2618	1219.1	1	RBK1	91	99	100	0					RBK1
Unit890	chr3:193373-193658	-	6	2.79	0					1	RBK1	24	28	100
Unit891	chr3:194387-197263	-	1215	565.78	1	PHO87	97	100	100	0					PHO87
Unit892	chr3:197611-198668	-	155	72.18	1	BUD5	50	55	100	0
Unit893	chr3:201157-202423	-	463	215.6	1	TAF2	29	30	100	0					TAF2
Unit894	chr3:202451-203521	-	513	238.88	1	TAF2	24	25	100	0					TAF2
Unit895	chr3:202795-203465	+	35	16.3	0					1	TAF2	15	16	100	SUT034
Unit896	chr3:203565-205359	-	512	238.42	1	TAF2	41	42	100	0					TAF2
Unit897	chr3:204052-204719	+	18	8.38	0					1	TAF2	15	16	100	SUT034
Unit898	chr3:205106-205384	+	7	3.26	0					1	TAF2	6	7	100
Unit899	chr3:206150-206647	-	589	274.27	1	YCR043C	84	100	99	0					YCR043C
Unit900	chr3:206821-208021	-	2131	992.32	1	PER1	94	100	100	0					PER1
Unit901	chr3:206907-207409	+	23	10.71	0					1	PER1	39	47	100	SUT036
Unit902	chr3:207786-207936	+	5	2.33	0					1	PER1	12	14	100	SUT036
Unit903	chr3:207997-209804	+	622	289.64	1	YCR045W-A	100	100	30	1	YCR045C	100	100	93	YCR045W-A
Unit904	chr3:209857-211593	-	1904	886.62	2	IMG1_BUD23	89;95	100;100	38;61	0					BUD23
Unit905	chr3:210213-210590	+	16	7.45	0					1	IMG1	41	40	81
Unit906	chr3:211245-211468	+	6	2.79	1	YCR047W-A	55	83	100	1	BUD23	20	27	100
Unit907	chr3:211626-211745	-	9	4.49	0					0
Unit908	chr3:211793-213894	+	2278	1060.78	1	ARE1	100	100	97	1	YCR050C	100	100	24	ARE1
Unit909	chr3:214001-214750	-	69	32.13	0					1	YCR051W	82	100	100
Unit910	chr3:214105-214838	+	2110	982.55	1	YCR051W	80	94	100	0					YCR051W
Unit911	chr3:214884-218290	+	13129	6113.67	2	RSC6_THR4	100;97	100;100	51;50	0					RSC6
Unit912	chr3:218401-218680	-	13	6.05	1	CTR86	15	16	100	0					CTR86
Unit913	chr3:218711-220102	-	218	101.51	1	CTR86	72	80	100	0					CTR86
Unit914	chr3:220427-223254	-	1853	862.87	1	PWP2	95	100	100	0					PWP2
Unit915	chr3:223312-224217	-	1696	789.76	1	YIH1	89	99	99	0					YIH1
Unit916	chr3:223588-224271	+	94	43.77	0					1	YIH1	68	82	100	SUT037
Unit917	chr3:224359-224712	-	29	13.5	0					1	TAH1	66	95	100
Unit918	chr3:224416-224826	+	1098	511.3	1	TAH1	77	94	100	0					TAH1
Unit919	chr3:225123-225476	-	19	8.85	0					0					SUT458
Unit920	chr3:225518-226350	-	70	32.6	0					1	YCR061W	36	42	100	SUT458
Unit921	chr3:225569-227690	+	1635	761.36	1	YCR061W	91	99	100	0					YCR061W
Unit922	chr3:226554-227024	-	9	4.19	0					1	YCR061W	20	25	100	SUT458
Unit923	chr3:228125-228470	-	8	3.73	1	YCR064C	57	84	100	1	BUD31	24	33	74
Unit924	chr3:228258-229102	+	150	69.85	1	BUD31	80	100	100	0					BUD31
Unit925	chr3:229266-231290	+	1106	515.02	1	HCM1	96	100	100	0					HCM1
Unit926	chr3:231445-233026	+	321	149.48	1	RAD18	94	100	100	0					RAD18
Unit927	chr3:233082-236363	-	1984	923.87	1	SED4	96	100	100	0					SED4
Unit928	chr3:237115-240082	+	3494	1627.02	2	ATG15_CPR4	98;98	100;100	60;40	1	IMG2	13	0	3	ATG15
Unit929	chr3:240053-240536	-	480	223.52	1	IMG2	75	99	100	0					IMG2
Unit930	chr3:240821-242318	-	609	283.59	1	RSA4	85	97	100	0					RSA4
Unit931	chr3:242564-246544	-	903	420.49	1	SSK22	95	99	100	0					SSK22
Unit932	chr3:242678-244059	+	128	59.6	0					1	SSK22	33	35	100	SUT038
Unit933	chr3:246979-247917	+	1453	676.61	1	SOL2	82	98	100	0					SOL2
Unit934	chr3:248015-248779	-	457	212.81	1	ERS1	78	96	100	0					ERS1
Unit935	chr3:248873-249254	+	445	207.22	1	YCR075W-A	89	100	100	0					YCR075W-A
Unit936	chr3:249224-250024	-	1269	590.92	1	YCR076C	84	98	100	1	YCR075W-A	18	0	9	YCR076C
Unit937	chr3:249655-250078	+	5	2.33	0					1	YCR076C	44	51	100
Unit938	chr3:250135-252633	-	4040	1881.27	1	PAT1	96	100	100	0					PAT1
Unit939	chr3:252829-254262	+	1149	535.04	1	PTC6	94	100	100	0					PTC6
Unit940	chr3:253286-253822	-	14	6.52	0					1	PTC6	35	40	100
Unit941	chr3:254404-255226	+	91	42.38	1	SRB8	18	19	100	0					SRB8
Unit942	chr3:255396-255649	+	9	4.19	1	SRB8	6	6	100	0					SRB8
Unit943	chr3:255707-256641	+	64	29.8	1	SRB8	20	22	100	0					SRB8
Unit944	chr3:256810-259363	+	2321	1080.8	1	AHC2	99	100	23	0					SRB8
Unit945	chr3:259575-260033	+	699	325.5	1	TRX3	76	100	100	0					TRX3
Unit946	chr3:260046-262630	-	5537	2578.37	1	TUP1	95	100	100	0					TUP1
Unit947	chr3:262916-263148	-	10	4.66	0					0
Unit948	chr3:263330-263972	+	301	140.16	1	CSM1	83	100	100	0					CSM1
Unit949	chr3:263841-264493	-	1530	712.46	1	YCR087C-A	89	100	90	1	CSM1	28	21	34	LUG1
Unit950	chr3:264974-267207	+	7072	3293.16	1	ABP1	100	100	88	0					ABP1
Unit951	chr3:265201-265749	-	15	6.98	0					1	ABP1	28	31	100
Unit952	chr3:267265-268228	+	57	26.54	1	FIG2	18	17	100	0					FIG2
Unit953	chr3:268276-268601	+	14	6.52	1	FIG2	6	7	100	0					FIG2
Unit954	chr3:269178-272262	+	461	214.67	1	FIG2	59	64	100	0					FIG2
Unit955	chr3:272288-272848	-	1112	517.82	1	YCR090C	75	98	100	0					YCR090C
Unit956	chr3:273094-273421	+	9	4.19	0					0					SUT039
Unit957	chr3:273517-273722	+	6	2.79	0					0					SUT039
Unit958	chr3:273969-276679	+	767	357.16	1	KIN82	75	100	88	0					KIN82
Unit959	chr3:276744-277438	+	47	21.89	1	KIN82	22	0	100	1	MSH3	21	22	100	KIN82
Unit960	chr3:276773-278720	-	221	102.91	1	MSH3	59	64	100	1	KIN82	22	0	36	MSH3
Unit961	chr3:277469-277775	+	8	3.73	0					1	MSH3	9	10	100
Unit962	chr3:278808-279903	-	220	102.45	1	MSH3	33	33	100	0					MSH3
Unit963	chr3:280111-286495	+	2744	1277.77	1	CDC39	98	100	100	0					CDC39
Unit964	chr3:286742-288182	+	652	303.61	1	CDC50	93	100	100	0					CDC50
Unit965	chr3:288156-289236	-	565	263.1	1	OCA4	84	98	100	0					OCA4
Unit966	chr3:289563-290855	+	179	83.35	1	YCR095W-A	84	100	26	0					YCR095W-A
Unit967	chr3:290897-291108	+	8	3.73	0					0					YCR095W-A
Unit968	chr3:293884-294327	+	142	66.12	1	HMRA1	65	89	100	0					HMRA1
Unit969	chr3:296927-298676	-	137	63.8	1	GIT1	89	100	100	0					GIT1
Unit970	chr3:298701-299542	+	45	20.95	0					0					SUT040
Unit971	chr3:300162-300586	+	27	12.57	0					0
Unit972	chr3:300212-300533	-	12	5.59	0					0
Unit973	chr3:300672-303006	-	415	193.25	3	YCR099C_YCR100C_YCR101C	100;100;84	100;100;96	29;49;27	0					YCR099C,YCR100C,YCR101C
Unit974	chr3:303256-303514	+	9	4.19	0					0
Unit975	chr3:303547-303901	+	12	5.59	0					0
Unit976	chr3:304314-304797	-	36	16.76	1	YCR102C	37	40	100	0
Unit977	chr3:308624-309938	-	123	57.28	0					1	ADH7	76	80	74	SUT459
Unit978	chr3:309828-310116	+	18	8.38	1	ADH7	22	27	100	0
Unit979	chr3:311531-314526	+	352	163.91	2	RDS1_AAD3	75;57	77;59	68;25	0
Unit980	chr4:2212-2385	+	19	8.85	1	COS7	13	15	100	0
Unit981	chr4:17508-19358	-	273	127.13	1	AAD4	97	100	63	0
Unit982	chr4:19075-19435	+	6	2.79	1	YDL242W	61	67	94	0
Unit983	chr4:19423-20134	-	26	12.11	0					0
Unit984	chr4:19890-20176	+	9	4.19	0					0
Unit985	chr4:20225-20482	+	22	10.24	1	YDL241W	16	0	100	0					YDL241W
Unit986	chr4:20622-21298	+	443	206.29	1	YDL241W	43	100	100	0					YDL241W
Unit987	chr4:21334-21722	+	12	5.59	1	YDL241W	25	0	100	0					YDL241W
Unit988	chr4:21667-21940	-	7	3.26	0					0
Unit989	chr4:21993-22422	+	17	7.92	0					0
Unit990	chr4:22724-26038	+	590	274.74	1	LRG1	94	100	100	0					LRG1
Unit991	chr4:26418-30416	-	1158	539.24	2	ADY3_GUD1	95;92	99;97	64;38	0					ADY3
Unit992	chr4:30471-30701	-	12	5.59	0					0
Unit993	chr4:30671-31999	+	1631	759.49	1	YDL237W	88	99	100	0					YDL237W
Unit994	chr4:32257-33383	+	2916	1357.87	1	PHO13	93	100	100	1	YPD1	11	0	7	PHO13
Unit995	chr4:33325-33960	-	958	446.1	1	YPD1	86	100	100	0					YPD1
Unit996	chr4:34128-36639	-	3199	1489.65	1	GYP7	100	100	98	0					GYP7
Unit997	chr4:36812-38280	+	497	231.43	1	YDL233W	87	99	100	0					YDL233W
Unit998	chr4:38347-38838	+	1156	538.3	1	OST4	90	100	92	0					OST4
Unit999	chr4:38849-42335	-	1333	620.73	1	BRE4	97	100	100	0					BRE4
Unit1000	chr4:42683-43685	+	724	337.14	1	PTP1	83	98	100	0					PTP1
Unit1001	chr4:44082-44520	+	4215	1962.76	1	SSB1	21	24	100	0					SSB1
Unit1002	chr4:45274-45983	+	6032	2808.87	1	SSB1	35	34	100	0					SSB1
Unit1003	chr4:46249-48059	-	554	257.98	1	HO	92	100	100	0
Unit1004	chr4:48789-48994	+	5	2.33	0					0
Unit1005	chr4:49984-50360	+	11	5.12	0					0
Unit1006	chr4:50562-50895	+	13	6.05	0					0
Unit1007	chr4:50941-52154	-	2601	1211.19	1	GCS1	90	98	100	0					GCS1
Unit1008	chr4:52437-54192	+	2361	1099.43	1	SHS1	95	100	100	0					SHS1
Unit1009	chr4:54102-56648	-	1471	684.99	1	WHI4	97	100	97	0					WHI4
Unit1010	chr4:57142-60411	-	467	217.46	1	HBT1	97	100	100	0					HBT1
Unit1011	chr4:59201-60493	+	194	90.34	0					1	HBT1	38	38	100	SUT041
Unit1012	chr4:60600-64970	-	610	284.05	2	FMP45_CDC13	96;95	100;98	30;69	0					CDC13
Unit1013	chr4:61218-61763	+	10	4.66	0					1	FMP45	40	59	100
Unit1014	chr4:62196-62536	+	7	3.26	1	YDL221W	45	62	100	1	CDC13	11	10	100
Unit1015	chr4:63154-63419	+	5	2.33	0					1	CDC13	8	10	100
Unit1016	chr4:65249-66001	+	686	319.44	1	DTD1	87	99	98	0					DTD1
Unit1017	chr4:66000-66294	-	9	4.19	0					0
Unit1018	chr4:66546-67490	+	73	33.99	1	YDL218W	82	95	100	0
Unit1019	chr4:66905-67552	-	30	13.97	0					1	YDL218W	56	57	99
Unit1020	chr4:67628-70301	-	1194	556	2	TIM22_RRI1	95;92	100;99	43;52	0
Unit1021	chr4:70557-74089	-	1186	552.27	1	GDH2	99	100	100	0					GDH2
Unit1022	chr4:73676-73896	+	10	4.66	0					1	GDH2	6	7	100	CUT050
Unit1023	chr4:73972-74187	+	7	3.26	0					0					CUT050
Unit1024	chr4:74380-74805	-	20	9.31	1	PRR2	18	17	100	0					PRR2
Unit1025	chr4:74877-75288	+	6	2.79	0					1	PRR2	18	20	100
Unit1026	chr4:75579-75920	-	7	3.26	1	PRR2	15	16	100	0					PRR2
Unit1027	chr4:75606-75908	+	7	3.26	0					1	PRR2	13	14	100
Unit1028	chr4:76227-76574	-	13	6.05	1	PRR2	15	15	100	0					PRR2
Unit1029	chr4:76749-77043	-	6	2.79	0					0
Unit1030	chr4:77217-78186	-	2593	1207.46	1	NOP6	92	100	100	0					NOP6
Unit1031	chr4:78402-79191	+	6471	3013.29	1	SHR3	86	100	100	0					SHR3
Unit1032	chr4:79137-80406	-	190	88.48	1	YDL211C	92	99	95	1	SHR3	12	0	9	YDL211C
Unit1033	chr4:80755-81142	+	20	9.31	0					0					SUT042
Unit1034	chr4:81171-81315	+	6	2.79	0					0					SUT042
Unit1035	chr4:81338-82547	+	95	44.24	0					0					SUT042
Unit1036	chr4:82860-83287	+	15	6.98	0					0
Unit1037	chr4:84505-84921	-	14	6.52	0					1	UGA4	22	24	100
Unit1038	chr4:84982-85267	-	7	3.26	0					1	UGA4	15	17	100
Unit1039	chr4:85026-85995	+	51	23.75	1	UGA4	51	56	100	0					UGA4
Unit1040	chr4:86091-87194	-	371	172.76	1	CWC2	86	97	100	0					CWC2
Unit1041	chr4:87504-88120	+	5289	2462.88	1	NHP2	87	100	96	0					NHP2
Unit1042	chr4:88265-89875	+	1187	552.74	1	GLE1	89	99	100	0					GLE1
Unit1043	chr4:89118-89390	-	5	2.33	0					1	GLE1	15	17	100
Unit1044	chr4:90095-92297	+	261	121.54	1	YDL206W	87	93	100	0					YDL206W
Unit1045	chr4:92629-93903	-	3114	1450.07	1	HEM3	87	100	100	0					HEM3
Unit1046	chr4:94042-94278	-	8	3.73	0					0
Unit1047	chr4:94105-95873	+	1181	549.95	1	RTN2	99	100	77	0					RTN2
Unit1048	chr4:95963-98046	-	851	396.28	1	ACK1	95	100	99	0					ACK1
Unit1049	chr4:98479-99360	+	686	319.44	1	MRPL11	89	100	96	0					MRPL11
Unit1050	chr4:99420-100453	+	919	427.94	1	TRM8	93	100	96	0					TRM8
Unit1051	chr4:100544-101058	-	217	101.05	1	MGT1	67	91	100	0					MGT1
Unit1052	chr4:101198-103342	-	219	101.98	1	YDL199C	91	99	100	0					YDL199C
Unit1053	chr4:101422-101732	+	8	3.73	0					1	YDL199C	13	15	100
Unit1054	chr4:103453-106970	-	3561	1658.22	2	GGC1_ASF2	100;100	100;100	32;60	0					ASF2
Unit1055	chr4:103820-104113	+	10	4.66	0					1	GGC1	26	32	100
Unit1056	chr4:104398-104607	+	10	4.66	0					1	GGC1	19	17	100
Unit1057	chr4:106960-107099	+	9	4.19	0					0
Unit1058	chr4:107131-111140	+	7800	3632.16	1	SEC31	98	100	100	0					SEC31
Unit1059	chr4:111446-114238	+	615	286.38	1	SNF3	94	100	100	0					SNF3
Unit1060	chr4:114623-115965	+	963	448.43	1	NUS1	94	100	100	0					NUS1
Unit1061	chr4:115479-115843	-	8	3.73	0					1	NUS1	25	28	100	CUT473
Unit1062	chr4:116260-117381	+	19900	9266.66	1	ARF1	95	100	70	0					ARF1
Unit1063	chr4:116808-116968	-	5	2.33	0					1	ARF1	20	11	100
Unit1064	chr4:117680-118147	+	78	36.32	1	RPL35A	41	55	100	0					RPL35A
Unit1065	chr4:118484-118650	+	56	26.08	1	RPL35A	15	4	100	0					RPL35A
Unit1066	chr4:118577-121757	-	2867	1335.05	1	UFD2	99	100	99	1	RPL35A	11	0	4	UFD2
Unit1067	chr4:122047-123633	+	1158	539.24	1	RBS1	88	100	100	0					RBS1
Unit1068	chr4:123784-125137	-	1333	620.73	1	PPH22	96	100	100	0					PPH22
Unit1069	chr4:125465-126385	-	96	44.7	1	YDL187C	90	100	52	1	YDL186W	84	92	94	YDL187C
Unit1070	chr4:126723-130152	+	25393	11824.5	1	TFP1	98	100	100	0					TFP1
Unit1071	chr4:130144-130498	-	10211	4754.87	1	RPL41A	77	100	83	0					RPL41A
Unit1072	chr4:130801-131845	-	85	39.58	1	YDL183C	89	100	100	0					YDL183C
Unit1073	chr4:131879-131975	-	5	3.09	0					0
Unit1074	chr4:132434-132670	-	12	5.59	0					0					CUT474
Unit1075	chr4:133446-133743	+	332	154.6	1	LYS20	20	23	100	0					LYS20
Unit1076	chr4:134072-134220	+	37	17.23	1	LYS20	10	12	100	0					LYS20
Unit1077	chr4:134257-134784	+	627	291.97	1	LYS20	35	36	100	0					LYS20
Unit1078	chr4:134792-135490	-	171	79.63	0					1	INH1	91	100	69	SUT460
Unit1079	chr4:135025-135504	+	1162	541.1	1	INH1	91	100	100	0					INH1
Unit1080	chr4:135788-137624	+	918	427.48	1	YDL180W	96	100	100	0					YDL180W
Unit1081	chr4:138186-139365	+	510	237.49	1	PCL9	93	100	97	0					PCL9
Unit1082	chr4:138908-139213	-	12	5.59	0					1	PCL9	25	33	100	CUT476
Unit1083	chr4:139534-141142	+	2033	946.69	1	DLD2	90	99	100	0					DLD2
Unit1084	chr4:141198-141710	-	328	152.74	1	YDL177C	70	98	100	0					YDL177C
Unit1085	chr4:141991-144271	+	438	203.96	1	YDL176W	96	100	100	0					YDL176W
Unit1086	chr4:144330-145486	-	344	160.19	1	AIR2	86	97	100	0					AIR2
Unit1087	chr4:145773-148015	-	2708	1261.01	1	DLD1	98	100	86	0					DLD1
Unit1088	chr4:146487-146726	+	5	2.33	0					1	DLD1	12	14	100
Unit1089	chr4:147904-149147	+	3467	1614.45	1	YDL173W	97	100	85	0					YDL173W
Unit1090	chr4:148770-148873	-	5	2.88	1	YDL172C	15	22	100	1	YDL173W	9	12	100
Unit1091	chr4:149138-155851	-	5583	2599.79	1	GLT1	98	100	100	0					GLT1
Unit1092	chr4:156344-157962	+	641	298.49	1	UGA3	91	98	100	0					UGA3
Unit1093	chr4:158071-158675	-	147	68.45	1	UGX2	69	90	100	0					UGX2
Unit1094	chr4:159570-160842	+	1975	919.68	1	SFA1	90	100	100	0					SFA1
Unit1095	chr4:160880-163154	-	946	440.52	1	NRP1	93	100	100	0					NRP1
Unit1096	chr4:162947-163067	+	5	2.48	0					1	NRP1	5	6	100
Unit1097	chr4:163348-164055	-	1436	668.69	1	FAP7	87	100	100	0					FAP7
Unit1098	chr4:164234-164909	+	1745	812.58	1	CDC36	87	100	100	0					CDC36
Unit1099	chr4:164777-167269	-	1067	496.86	1	CDC9	97	100	99	1	CDC36	24	15	8	CDC9
Unit1100	chr4:165174-165327	+	5	2.33	0					1	CDC9	6	7	100
Unit1101	chr4:167737-169246	+	2610	1215.38	1	ENT1	92	98	100	0					ENT1
Unit1102	chr4:168480-168839	-	9	4.19	0					1	ENT1	22	26	100
Unit1103	chr4:169101-169596	-	247	115.02	1	YDL160C-A	80	95	94	0					YDL160C-A
Unit1104	chr4:169856-172174	-	4854	2260.32	1	DHH1	96	100	100	1	YDL159W-A	27	0	4	DHH1
Unit1105	chr4:172466-174129	+	439	204.43	1	STE7	94	100	100	0					STE7
Unit1106	chr4:173971-174593	-	1951	908.51	2	YDL158C_YDL157C	60;83	66;100	49;74	0					YDL158C,YDL157C
Unit1107	chr4:174883-178204	+	1538	716.19	2	YDL156W_CLB3	96;100	100;100	53;47	0					YDL156W
Unit1108	chr4:178332-178758	+	12	5.59	1	MSH5	15	16	100	0					MSH5
Unit1109	chr4:178870-179194	+	10	4.66	1	MSH5	11	12	100	0					MSH5
Unit1110	chr4:179782-181008	+	183	85.22	1	MSH5	42	45	100	0					MSH5
Unit1111	chr4:181081-183018	-	5494	2558.34	1	SAS10	95	100	100	0					SAS10
Unit1112	chr4:183258-184663	+	1492	694.77	1	RPC53	95	100	100	0					RPC53
Unit1113	chr4:184936-187956	+	448	208.62	1	ATG9	95	100	100	0					ATG9
Unit1114	chr4:187910-190599	-	2935	1366.72	1	NOP14	95	100	100	0					NOP14
Unit1115	chr4:190903-192372	+	7362	3428.2	1	RPN5	93	100	100	0					RPN5
Unit1116	chr4:192630-194361	+	599	278.93	1	LDB17	93	100	100	0					LDB17
Unit1117	chr4:194449-198411	-	12528	5833.8	1	COP1	97	100	100	0					COP1
Unit1118	chr4:198567-199752	-	958	446.1	1	YDL144C	93	100	100	0					YDL144C
Unit1119	chr4:200004-201758	+	7119	3315.04	1	CCT4	94	100	97	1	CRD1	14	4	9	CCT4
Unit1120	chr4:201647-202579	-	407	189.52	1	CRD1	87	100	100	0					CRD1
Unit1121	chr4:201968-202377	+	7	3.26	0					1	CRD1	38	48	100
Unit1122	chr4:202725-202840	+	11	5.68	0					0
Unit1123	chr4:202875-205300	+	1041	484.75	1	BPL1	96	100	100	0					BPL1
Unit1124	chr4:205304-211083	-	8582	3996.31	1	RPO21	97	100	100	0					RPO21
Unit1125	chr4:211278-212036	-	175	81.49	1	SCM3	87	98	100	0					SCM3
Unit1126	chr4:212982-215306	-	182	84.75	0					1	RGT2	83	85	96
Unit1127	chr4:213183-215754	+	593	276.14	1	RGT2	96	100	100	0					RGT2
Unit1128	chr4:215328-215657	-	20	9.31	0					1	RGT2	12	14	100	CUT479
Unit1129	chr4:216079-217265	+	11713	5454.29	1	ARF2	94	100	96	0					ARF2
Unit1130	chr4:216123-216345	-	8	3.73	0					1	ARF2	18	0	100	CUT480
Unit1131	chr4:216523-217124	-	45	20.95	0					1	ARF2	50	100	100
Unit1132	chr4:217633-217997	+	34	15.83	1	RPL35B	37	47	100	0					RPL35B
Unit1133	chr4:218340-218493	+	40	18.63	1	RPL35B	15	4	100	1	RDI1	11	0	73	RPL35B
Unit1134	chr4:218465-219490	-	2973	1384.41	1	RDI1	92	100	90	0					RDI1
Unit1135	chr4:219394-219648	+	15	6.98	0					0
Unit1136	chr4:219610-221321	-	2380	1108.27	1	PPH21	97	100	99	0					PPH21
Unit1137	chr4:221005-221508	+	48	22.35	0					1	PPH21	17	0	59
Unit1138	chr4:221353-221856	-	4260	1983.72	1	RPL41B	88	100	67	0					RPL41B
Unit1139	chr4:222341-223790	+	972	452.62	1	YDL133W	93	100	100	0					YDL133W
Unit1140	chr4:224046-226888	+	3355	1562.29	1	CDC53	98	100	99	0					CDC53
Unit1141	chr4:227359-227998	+	385	179.28	1	LYS21	42	46	100	0					LYS21
Unit1142	chr4:228077-228805	+	487	226.78	1	LYS21	48	48	100	0					LYS21
Unit1143	chr4:229016-229644	+	989	460.54	1	STF1	100	100	83	0					STF1
Unit1144	chr4:229868-230604	+	5607	2610.96	1	RPP1B	90	100	100	0					RPP1B
Unit1145	chr4:230375-230564	-	8	3.73	0					1	RPP1B	23	24	100
Unit1146	chr4:230934-232266	+	356	165.78	1	YDL129W	97	100	98	0					YDL129W
Unit1147	chr4:232444-233971	-	145	67.52	0					1	VCX1	96	100	93	SUT461
Unit1148	chr4:232601-234031	+	3251	1513.86	1	VCX1	97	100	100	0					VCX1
Unit1149	chr4:234031-234431	-	25	11.64	0					0					SUT461
Unit1150	chr4:234491-234769	-	6	2.79	0					0
Unit1151	chr4:234521-234819	+	6	2.79	0					0
Unit1152	chr4:234874-235360	-	17	7.92	0					1	PCL2	41	47	100
Unit1153	chr4:234922-235996	+	359	167.17	1	PCL2	91	100	100	0					PCL2
Unit1154	chr4:235398-235907	-	27	12.57	0					1	PCL2	43	49	100
Unit1155	chr4:236106-238660	-	21845	10172.4	1	CDC48	94	100	100	0					CDC48
Unit1156	chr4:238914-240008	-	2824	1315.03	1	HNT1	99	100	82	0					HNT1
Unit1157	chr4:238971-239368	+	40	18.63	0					1	HNT1	44	59	100
Unit1158	chr4:239866-242268	+	9303	4332.05	2	YDL124W_SNA4	100;100	100;100	47;38	0
Unit1159	chr4:241272-241983	-	46	21.42	0					1	SNA4	72	100	94
Unit1160	chr4:242370-245009	+	2229	1037.96	1	UBP1	93	100	100	0					UBP1
Unit1161	chr4:245032-245586	-	1801	838.66	1	YDL121C	78	100	100	0					YDL121C
Unit1162	chr4:245880-246591	+	811	377.65	1	YFH1	91	100	100	0					YFH1
Unit1163	chr4:246040-246308	-	7	3.26	0					1	YFH1	34	51	100
Unit1164	chr4:246608-247734	-	609	283.59	1	YDL119C	93	100	100	1	YDL118W	92	100	47	YDL119C
Unit1165	chr4:247865-248121	+	7	3.26	0					0
Unit1166	chr4:248201-251316	+	909	423.29	1	CYK3	99	100	100	0					CYK3
Unit1167	chr4:251551-253852	+	1111	517.35	1	NUP84	96	100	100	0					NUP84
Unit1168	chr4:253978-255265	-	957	445.64	1	IWR1	94	100	97	0					IWR1
Unit1169	chr4:254103-254581	+	18	8.38	0					1	IWR1	36	42	100
Unit1170	chr4:256555-258567	-	962	447.97	1	ATG20	95	100	100	0					ATG20
Unit1171	chr4:258905-263287	+	1653	769.74	1	TRM3	96	100	100	0					TRM3
Unit1172	chr4:263285-264130	-	815	379.51	1	RRP42	85	100	100	0					RRP42
Unit1173	chr4:264386-267331	-	3092	1439.82	2	TMA17_YDL109C	94;93	100;100	23;78	0					YDL109C
Unit1174	chr4:267750-268095	-	7	3.26	0					1	KIN28	29	34	100
Unit1175	chr4:267841-268713	+	425	197.91	1	KIN28	73	86	100	0					KIN28
Unit1176	chr4:268746-269141	-	9	4.19	0					1	MSS2	25	21	81
Unit1177	chr4:268909-270066	+	288	134.11	1	MSS2	90	100	100	0					MSS2
Unit1178	chr4:270032-272039	-	797	371.13	1	PHO2	100	100	94	0					PHO2
Unit1179	chr4:272347-273586	+	159	74.04	1	NSE4	88	99	100	0					NSE4
Unit1180	chr4:273291-274824	-	269	125.26	1	QRI7	89	96	83	1	NSE4	29	25	26	QRI7
Unit1181	chr4:275141-276593	-	1421	661.7	1	QRI1	85	100	100	0					QRI1
Unit1182	chr4:276825-280187	+	544	253.32	1	POL3	94	100	100	0					POL3
Unit1183	chr4:280267-281853	-	452	210.48	1	DUN1	88	100	100	0					DUN1
Unit1184	chr4:282039-283190	-	6218	2895.48	1	GET3	89	100	100	0					GET3
Unit1185	chr4:283419-284482	+	2669	1242.85	1	BUG1	87	100	100	0					BUG1
Unit1186	chr4:284542-285202	-	245	114.09	1	SNU23	83	100	100	0					SNU23
Unit1187	chr4:285345-286694	-	4821	2244.95	1	RPN6	90	100	100	0					RPN6
Unit1188	chr4:287039-289634	+	8342	3884.55	1	PMT1	97	100	99	0					PMT1
Unit1189	chr4:289864-292347	+	810	377.19	1	PMT5	98	100	100	0					PMT5
Unit1190	chr4:289878-290121	-	5	2.33	1	YDL094C	34	40	100	1	PMT5	10	10	100
Unit1191	chr4:292827-293328	+	1301	605.83	1	SRP14	77	90	100	0					SRP14
Unit1192	chr4:293348-294816	-	703	327.36	1	UBX3	90	100	100	0					UBX3
Unit1193	chr4:294986-296446	-	701	326.43	1	RAM1	95	100	99	0					RAM1
Unit1194	chr4:295212-295496	+	8	3.73	0					1	RAM1	19	22	100
Unit1195	chr4:296610-298284	+	453	210.94	1	NUR1	91	100	100	0					YDL089W
Unit1196	chr4:298328-301187	-	1625	756.7	2	ASM4_LUC7	97;100	100;100	62;34	0					ASM4
Unit1197	chr4:301270-301389	+	6	3	0					0
Unit1198	chr4:301367-302147	-	57	26.54	1	YDL086C-A	93	100	76	1	YDL086W	76	89	100	YDL086C-A
Unit1199	chr4:301432-302351	+	3051	1420.73	1	YDL086W	88	98	98	0					YDL086W
Unit1200	chr4:302303-302852	-	1355	630.97	1	YDL085C-A	100	100	83	0					YDL085C-A
Unit1201	chr4:302945-303293	-	9	4.19	0					0
Unit1202	chr4:303223-304829	+	70	32.6	1	NDE2	82	98	100	0					NDE2
Unit1203	chr4:303743-304311	-	27	12.57	0					1	NDE2	29	35	100	CUT483
Unit1204	chr4:304582-304791	-	5	2.33	0					1	NDE2	11	13	100	CUT483
Unit1205	chr4:305114-306764	+	18118	8436.85	1	SUB2	97	100	95	0					SUB2
Unit1206	chr4:306648-307763	-	16838	7840.8	1	RPS16B	90	97	98	0					RPS16B
Unit1207	chr4:308487-309493	+	9824	4574.66	1	RPL13A	85	93	100	0					RPL13A
Unit1208	chr4:309722-310169	-	26429	12307	1	RPP1A	86	100	100	0					RPP1A
Unit1209	chr4:310543-312591	-	1351	629.11	1	THI3	95	100	100	0					THI3
Unit1210	chr4:310603-310835	+	8	3.73	0					1	THI3	11	11	100	CUT054
Unit1211	chr4:312650-312793	+	6	2.79	0					0
Unit1212	chr4:312816-314055	+	199	92.67	0					1	MRK1	60	61	100	SUT043
Unit1213	chr4:312901-313980	-	114	53.09	1	MRK1	52	57	100	0					MRK1
Unit1214	chr4:314332-316506	-	7415	3452.88	1	MDH3	100	100	59	0					MDH3
Unit1215	chr4:315581-316043	+	7	3.26	0					1	MDH3	36	45	100	SUT044
Unit1216	chr4:316341-316498	+	7	3.26	0					1	MDH3	11	5	94	SUT044
Unit1217	chr4:316530-316868	+	23	10.71	0					0					SUT044
Unit1218	chr4:316947-320239	-	629	292.9	1	VAM6	96	100	100	0					VAM6
Unit1219	chr4:320149-320448	+	14	6.52	0					0					SUT045
Unit1220	chr4:320485-321006	+	21	9.78	0					1	RXT3	42	38	100	SUT045
Unit1221	chr4:320490-321633	-	998	464.73	1	RXT3	93	100	100	0					RXT3
Unit1222	chr4:321785-322161	+	9	4.19	0					0
Unit1223	chr4:322215-323064	+	9184	4276.63	1	RPL31A	88	100	100	0					RPL31A
Unit1224	chr4:323018-323580	-	232	108.03	0					0					SNR63
Unit1225	chr4:323977-324432	+	28	13.04	0					1	BRE1	20	18	100	SUT046
Unit1226	chr4:323995-326164	-	1637	762.29	1	BRE1	94	100	100	0					BRE1
Unit1227	chr4:326486-329564	+	857	399.07	1	YDL073W	95	100	100	0					YDL073W
Unit1228	chr4:329713-330845	-	4469	2081.04	1	YET3	90	100	74	0					YET3
Unit1229	chr4:330696-333112	+	4633	2157.41	1	BDF2	100	100	91	0					BDF2
Unit1230	chr4:333128-333900	-	199	92.67	1	CBS1	81	99	100	0					CBS1
Unit1231	chr4:333685-333897	+	5	2.33	1	YDL068W	40	44	100	1	CBS1	22	18	100
Unit1232	chr4:334021-334588	-	2816	1311.3	1	COX9	89	100	100	0					COX9
Unit1233	chr4:334722-336261	+	6384	2972.78	1	IDP1	97	100	97	0					IDP1
Unit1234	chr4:336176-337279	-	1546	719.91	1	PEX19	90	100	100	0					PEX19
Unit1235	chr4:337505-338164	+	1025	477.3	1	UBC9	78	97	100	0					UBC9
Unit1236	chr4:338129-340170	-	642	298.95	1	YDL063C	94	100	100	0					YDL063C
Unit1237	chr4:340450-341173	-	7975	3713.65	1	RPS29B	83	100	100	0					RPS29B
Unit1238	chr4:341632-344032	+	2038	949.02	1	TSR1	94	99	100	0					TSR1
Unit1239	chr4:344098-344992	-	651	303.15	1	RAD59	82	100	100	0					RAD59
Unit1240	chr4:345652-351142	+	3195	1487.79	1	USO1	98	100	100	0					USO1
Unit1241	chr4:351448-352462	+	341	158.79	1	YDL057W	85	99	100	0					YDL057W
Unit1242	chr4:352772-354396	+	518	241.21	1	MBP1	60	61	100	0					MBP1
Unit1243	chr4:354421-355347	+	201	93.6	1	MBP1	34	37	100	0					MBP1
Unit1244	chr4:355483-356876	-	54430	25345.9	1	PSA1	97	100	100	0					PSA1
Unit1245	chr4:355896-356075	+	7	3.26	0					1	PSA1	12	16	100
Unit1246	chr4:356209-356319	+	5	2.7	0					1	PSA1	8	10	100
Unit1247	chr4:357379-358042	+	28	13.04	0					0
Unit1248	chr4:359804-361319	-	1055	491.27	1	MCH1	91	100	100	0					MCH1
Unit1249	chr4:361055-361309	+	6	2.79	0					1	MCH1	15	16	100
Unit1250	chr4:361568-362403	-	1100	512.23	1	PBP4	90	100	100	0					PBP4
Unit1251	chr4:361952-362235	+	6	2.79	0					1	PBP4	30	51	100
Unit1252	chr4:362624-363576	-	1666	775.79	1	SLC1	86	99	100	0					SLC1
Unit1253	chr4:363931-364960	+	5951	2771.15	1	LHP1	90	100	100	0					LHP1
Unit1254	chr4:365000-365941	-	246	114.55	1	KNH1	85	100	100	0					KNH1
Unit1255	chr4:365201-365499	+	7	3.26	0					1	KNH1	27	37	100
Unit1256	chr4:366106-366463	-	10	4.66	0					0
Unit1257	chr4:366675-368261	-	3793	1766.25	1	STP4	95	100	100	0					STP4
Unit1258	chr4:367606-367776	+	5	2.33	0					1	STP4	10	12	100
Unit1259	chr4:368521-369029	+	45	20.95	0					0
Unit1260	chr4:368664-369049	-	6	2.79	0					0
Unit1261	chr4:369081-370953	+	2749	1280.1	1	SIT4	100	100	88	0					SIT4
Unit1262	chr4:371016-371925	-	102	47.5	0					1	NPC2	90	100	87	SUT462
Unit1263	chr4:371195-372039	+	3249	1512.93	1	NPC2	93	100	96	0					NPC2
Unit1264	chr4:372145-372609	+	525	244.47	1	MRP10	92	100	100	0					MRP10
Unit1265	chr4:372614-373717	-	1119	521.07	1	FAD1	96	100	100	0					FAD1
Unit1266	chr4:374011-375337	-	401	186.73	1	MTF2	87	96	100	0					MTF2
Unit1267	chr4:375403-376486	-	513	238.88	1	PRP11	92	100	98	0					PRP11
Unit1268	chr4:376761-378474	-	462	215.14	1	SIR2	90	100	100	0					SIR2
Unit1269	chr4:378811-381426	-	4526	2107.58	1	NAT1	95	100	100	0					NAT1
Unit1270	chr4:381931-385737	-	3963	1845.42	2	PRM7_BSC1	98;100	100;100	59;31	0					PRM7,YDL038C,BSC1
Unit1271	chr4:386971-387237	+	7	3.26	0					0
Unit1272	chr4:387236-388845	-	623	290.11	1	PUS9	91	96	93	0					PUS9
Unit1273	chr4:387921-388384	+	21	9.78	0					1	PUS9	28	33	100
Unit1274	chr4:389069-392301	-	1616	752.51	1	GPR1	98	100	100	0					GPR1
Unit1275	chr4:392339-392708	+	10	4.66	0					0
Unit1276	chr4:392467-393897	-	392	182.54	1	SLM3	93	99	98	0					SLM3
Unit1277	chr4:393087-393402	+	7	3.26	0					1	SLM3	21	25	100
Unit1278	chr4:394203-397236	+	3053	1421.66	1	DBP10	95	100	100	0					DBP10
Unit1279	chr4:397489-399121	+	343	159.72	1	PRP9	91	100	100	0					PRP9
Unit1280	chr4:398558-398954	-	13	6.05	0					1	PRP9	22	25	100
Unit1281	chr4:399401-400811	+	5442	2534.13	1	ARP2	85	95	100	0					ARP2
Unit1282	chr4:400947-403359	-	490	228.17	1	MPS1	94	100	100	0					MPS1
Unit1283	chr4:403644-404948	-	1310	610.02	1	YDL027C	83	99	100	0					YDL027C
Unit1284	chr4:405224-407359	-	1948	907.11	1	YDL025C	94	100	100	0					YDL025C
Unit1285	chr4:405490-405710	+	6	2.79	1	YDL025W-A	40	21	55	1	YDL025C	10	12	100
Unit1286	chr4:407666-408198	+	33	15.37	0					0					SUT049
Unit1287	chr4:408315-409109	-	30	13.97	1	DIA3	47	47	96	0					DIA3,YDL022C-A
Unit1288	chr4:409501-409705	-	9	4.19	1	DIA3	13	15	100	0					DIA3,YDL022C-A
Unit1289	chr4:411080-411532	-	32	14.9	0					0
Unit1290	chr4:411784-413141	+	8936	4161.15	1	GPD1	91	100	100	0					GPD1
Unit1291	chr4:413988-414893	+	347	161.58	1	GPM2	74	96	100	0					GPM2
Unit1292	chr4:415039-416889	-	1143	532.25	1	RPN4	93	100	100	0					RPN4
Unit1293	chr4:417537-421682	-	3752	1747.16	1	OSH2	98	100	100	0					OSH2
Unit1294	chr4:422702-423710	-	929	432.6	1	ERP3	94	100	90	0					ERP3
Unit1295	chr4:424173-425799	+	344	160.19	1	CDC7	94	100	100	0					CDC7
Unit1296	chr4:425799-426943	-	4450	2072.19	1	TSC13	92	100	91	0					YDL016C,TSC13
Unit1297	chr4:427261-428504	+	10116	4710.63	1	NOP1	91	100	100	0					NOP1
Unit1298	chr4:428967-430983	+	987	459.61	1	SLX5	96	100	100	0					SLX5
Unit1299	chr4:430896-431998	-	1138	529.92	1	YDL012C	94	100	97	0					YDL012C
Unit1300	chr4:431831-432270	+	11	5.12	0					0
Unit1301	chr4:432342-433260	+	557	259.37	1	GRX6	87	98	85	0					GRX7
Unit1302	chr4:433416-434021	-	37	17.23	0					1	APC11	87	100	100	SUT464
Unit1303	chr4:433504-434188	+	925	430.74	1	APC11	84	98	86	0					APC11
Unit1304	chr4:438052-439429	+	8303	3866.39	1	RPT2	91	99	100	0					RPT2
Unit1305	chr4:439590-440812	+	924	430.27	1	PTC1	95	100	100	0					PTC1
Unit1306	chr4:440839-442323	-	1310	610.02	1	MED2	93	100	100	0					MED2
Unit1307	chr4:443004-443723	+	4015	1869.63	1	ATP16	87	100	100	0					ATP16
Unit1308	chr4:443855-444166	-	15	6.98	0					0					SUT465
Unit1309	chr4:444595-446519	+	1216	566.24	1	MCD1	98	100	98	0					MCD1
Unit1310	chr4:446596-447702	-	1085	505.24	1	NHP10	100	100	88	0					NHP10
Unit1311	chr4:447941-449300	+	390	181.61	1	RMD1	91	100	100	0					RMD1
Unit1312	chr4:450182-452688	-	6292	2929.94	1	NTH1	96	100	100	0					NTH1
Unit1313	chr4:452854-453883	+	20220	9415.67	1	YRB1	100	100	86	0					YRB1
Unit1314	chr4:453133-453400	-	9	4.19	0					1	YRB1	30	44	100
Unit1315	chr4:454114-455219	+	800	372.53	2	RCR2_YDR003W-A	89;100	100;100	67;29	0					RCR2,YDR003W-A
Unit1316	chr4:454388-454744	-	13	6.05	0					1	RCR2	43	56	100
Unit1317	chr4:455262-456703	+	1068	497.33	1	RAD57	88	95	100	0					RAD57
Unit1318	chr4:455567-456246	-	15	6.98	0					1	RAD57	42	49	100
Unit1319	chr4:456329-456635	-	5	2.33	0					1	RAD57	19	18	100
Unit1320	chr4:456696-458169	-	1653	769.74	1	MAF1	94	100	100	0					MAF1
Unit1321	chr4:458531-461320	-	1413	657.98	1	SOK1	95	100	100	0					SOK1
Unit1322	chr4:461638-462390	-	91	42.38	1	YDR008C	44	40	32	1	TRP1	63	82	99	YDR008C
Unit1323	chr4:461683-462579	+	1612	750.65	1	TRP1	77	100	100	0					TRP1
Unit1324	chr4:463555-463747	+	5	2.33	1	GAL3	8	12	100	0					GAL3
Unit1325	chr4:463556-463847	-	6	2.79	0					1	GAL3	12	19	100
Unit1326	chr4:463841-465531	+	113	52.62	1	GAL3	72	74	100	0					GAL3
Unit1327	chr4:465068-465371	-	12	5.59	1	YDR010C	57	91	100	1	GAL3	13	0	100
Unit1328	chr4:465401-465698	-	9	4.19	0					0
Unit1329	chr4:465650-470553	+	3276	1525.51	1	SNQ2	98	100	100	0					SNQ2
Unit1330	chr4:470671-471198	-	16	7.45	0					0					SUT466
Unit1331	chr4:470998-471813	+	72	33.53	0					0
Unit1332	chr4:471272-471474	-	5	2.33	0					0					SUT466
Unit1333	chr4:472723-473817	+	321	149.48	1	PSF1	92	100	70	0					PSF1
Unit1334	chr4:474042-476110	+	300	139.7	1	RAD61	95	100	99	0					RAD61
Unit1335	chr4:476709-477072	+	14	6.52	0					0
Unit1336	chr4:477902-478320	+	22	10.24	1	HED1	61	78	100	0					HED1
Unit1337	chr4:478312-478749	-	529	246.33	1	DAD1	79	98	89	0					DAD1
Unit1338	chr4:478993-482334	-	1553	723.17	1	KCS1	98	100	100	0					KCS1
Unit1339	chr4:482607-482782	-	5	2.33	1	YDR018C	12	10	100	0					YDR018C
Unit1340	chr4:482889-483400	-	21	9.78	1	YDR018C	35	43	100	0					YDR018C
Unit1341	chr4:483483-483805	-	7	3.26	1	YDR018C	22	27	100	0					YDR018C
Unit1342	chr4:484049-486514	-	3425	1594.89	2	GCV1_YDR020C	100;97	100;100	57;35	0					GCV1,YDR020C
Unit1343	chr4:485740-485902	+	6	2.79	0					1	YDR020C	18	23	100	SUT051
Unit1344	chr4:486785-487967	+	246	114.55	1	FAL1	84	97	100	0					FAL1
Unit1345	chr4:488095-488635	-	142	66.12	1	CIS1	68	92	100	0					CIS1
Unit1346	chr4:489504-490994	+	17269	8041.5	1	SES1	94	100	100	0					SES1,FYV1
Unit1347	chr4:491582-492399	+	5131	2389.31	1	RPS11A	81	91	100	0					FYV1,RPS11A
Unit1348	chr4:492396-494407	-	922	429.34	1	YDR026C	100	100	97	0					YDR026C
Unit1349	chr4:494617-497543	-	1307	608.62	1	VPS54	98	100	96	0					VPS54
Unit1350	chr4:497592-501475	-	5472	2548.1	1	REG1	99	100	98	0					REG1
Unit1351	chr4:501511-501669	+	9	4.19	0					0					SUT052
Unit1352	chr4:501721-503123	-	234	108.96	1	RAD28	82	90	100	0					RAD28
Unit1353	chr4:503522-504012	+	149	69.38	1	MIC14	78	93	90	0					MIC14
Unit1354	chr4:503969-504766	-	4471	2081.97	1	PST2	91	100	100	0					PST2
Unit1355	chr4:506154-506342	+	5	2.33	0					0
Unit1356	chr4:506316-507175	-	36	16.76	0					0					SUT468
Unit1357	chr4:506570-509650	+	33764	15722.6	1	MRH1	100	100	58	0					MRH1
Unit1358	chr4:509530-512221	-	855	398.14	1	LYS14	99	100	96	0					LYS14
Unit1359	chr4:512232-513024	+	86	40.05	0					0
Unit1360	chr4:512257-512648	-	19	8.85	0					0
Unit1361	chr4:513052-513335	+	18	8.38	0					0
Unit1362	chr4:519997-520386	+	9	4.19	0					0
Unit1363	chr4:521249-521371	-	5	2.43	0					1	YDR034W-B	34	38	100
Unit1364	chr4:521316-521677	+	63	29.34	1	YDR034W-B	71	97	70	0					YDR034W-B
Unit1365	chr4:521794-523073	+	7821	3641.94	1	ARO3	90	100	100	0					ARO3
Unit1366	chr4:523088-524732	-	899	418.63	1	EHD3	95	100	99	0					EHD3
Unit1367	chr4:524773-524960	-	5	2.33	0					0
Unit1368	chr4:525086-525337	+	11	5.12	0					0
Unit1369	chr4:525405-527269	+	20793	9682.5	1	KRS1	94	100	100	0					KRS1
Unit1370	chr4:527326-527549	-	30	13.97	1	ENA5	6	4	100	0
Unit1371	chr4:538170-538477	+	17	7.92	0					1	ENA1	9	9	100
Unit1372	chr4:538997-539298	-	22	10.24	0					0
Unit1373	chr4:539328-539459	-	5	2.33	0					0
Unit1374	chr4:539814-540667	+	1873	872.18	1	RSM10	87	98	89	1	YDR042C	21	11	20	RSM10
Unit1375	chr4:540670-540821	-	5	2.33	1	YDR042C	19	25	100	0					YDR042C,SNR47
Unit1376	chr4:540868-541082	-	13	6.05	1	YDR042C	27	36	100	0					YDR042C,SNR47
Unit1377	chr4:541288-541848	-	37	17.23	0					0					YDR042C,SNR47
Unit1378	chr4:542130-542299	+	6	2.79	0					0					SUT054
Unit1379	chr4:542329-542983	+	22	10.24	0					1	NRG1	41	45	63	CUT065
Unit1380	chr4:542610-543514	-	612	284.98	1	NRG1	91	100	100	0					NRG1
Unit1381	chr4:543236-543547	+	5	2.33	0					1	NRG1	31	19	100
Unit1382	chr4:544137-544752	+	114	53.09	0					0					SUT055
Unit1383	chr4:544970-545984	-	107	49.83	0					0					SUT469
Unit1384	chr4:546453-547720	+	3535	1646.11	1	HEM13	96	100	100	0					HEM13
Unit1385	chr4:547741-548407	-	572	266.36	1	RPC11	93	100	91	0					RPC11
Unit1386	chr4:548719-550635	-	8479	3948.34	1	BAP3	95	100	100	0					BAP3
Unit1387	chr4:550829-551156	-	7	3.26	0					0
Unit1388	chr4:550988-551359	+	11	5.12	0					0
Unit1389	chr4:551443-552991	+	2759	1284.76	1	HEM12	96	100	100	0					HEM12
Unit1390	chr4:553227-555216	+	955	444.71	1	YDR049W	95	100	100	0					YDR049W
Unit1391	chr4:555657-556492	-	85487	39808	1	TPI1	88	100	100	0					TPI1
Unit1392	chr4:555688-556231	+	24	11.18	0					1	TPI1	57	68	100
Unit1393	chr4:556286-556423	+	7	3.26	0					1	TPI1	14	18	100
Unit1394	chr4:557013-558054	-	1487	692.44	1	DET1	86	100	100	0					YDR051C
Unit1395	chr4:558328-560703	-	1092	508.5	1	DBF4	97	100	99	0					DBF4
Unit1396	chr4:561036-562529	-	2520	1173.47	1	CDC34	100	100	95	0					CDC34
Unit1397	chr4:563454-564965	+	6709	3124.12	1	PST1	95	100	100	0					PST1
Unit1398	chr4:563662-564337	-	25	11.64	0					1	PST1	42	51	100
Unit1399	chr4:564956-565684	-	2091	973.7	1	YDR056C	89	100	100	0					YDR056C
Unit1400	chr4:565947-567642	+	701	326.43	1	YOS9	93	99	100	0					YOS9
Unit1401	chr4:567631-568702	-	296	137.84	1	TGL2	89	100	100	0					TGL2
Unit1402	chr4:569140-569752	-	276	128.52	1	UBC5	83	97	100	0					UBC5
Unit1403	chr4:569214-570288	+	37	17.23	0					1	UBC5	89	100	61
Unit1404	chr4:570612-574052	+	4926	2293.85	1	MAK21	98	100	93	0					MAK21
Unit1405	chr4:574093-575834	+	1319	614.21	1	YDR061W	96	100	100	0					YDR061W
Unit1406	chr4:575059-575705	-	37	17.23	0					1	YDR061W	36	40	100	SUT470
Unit1407	chr4:576119-579181	+	9747	4538.8	2	LCB2_YDR063W	98;93	100;100	73;21	0					LCB2
Unit1408	chr4:578685-578863	-	7	3.26	0					1	YDR063W	26	40	100	CUT499
Unit1409	chr4:578897-579022	-	6	2.85	0					1	YDR063W	18	28	100	CUT499
Unit1410	chr4:579434-580523	+	20639	9610.78	1	RPS13	91	100	100	0					RPS13
Unit1411	chr4:580683-582294	+	334	155.53	1	YDR065W	92	100	100	1	RTR2	57	66	31	YDR065W
Unit1412	chr4:581713-582697	-	126	58.67	1	RTR2	100	100	88	1	YDR065W	35	6	63	YDR066C
Unit1413	chr4:582595-582902	+	6	2.79	0					1	OCA6	27	17	78
Unit1414	chr4:582786-583490	-	223	103.84	1	OCA6	78	100	100	0					OCA6
Unit1415	chr4:582963-583387	+	8	3.73	0					1	OCA6	47	63	100
Unit1416	chr4:583499-583657	+	5	2.33	0					0
Unit1417	chr4:583703-584771	+	1971	917.82	1	DOS2	92	100	100	0					DOS2
Unit1418	chr4:584681-587010	-	414	192.78	1	DOA4	74	75	99	0					DOA4
Unit1419	chr4:587076-587324	-	10	4.66	1	DOA4	8	9	100	0					DOA4
Unit1420	chr4:587402-587735	-	28	13.04	1	DOA4	11	11	100	0					DOA4
Unit1421	chr4:588004-588514	-	168	78.23	1	FMP16	99	100	93	0					FMP16
Unit1422	chr4:588064-588341	+	9	4.19	0					1	FMP16	58	87	100	CUT067
Unit1423	chr4:588761-589522	-	3337	1553.91	1	PAA1	94	100	100	0					PAA1
Unit1424	chr4:589734-591514	-	2135	994.19	1	IPT1	95	100	100	0					IPT1
Unit1425	chr4:590128-593176	+	799	372.06	1	SNF11	100	100	31	1	IPT1	75	77	46
Unit1426	chr4:592686-592883	-	14	6.52	0					1	SNF11	21	39	100
Unit1427	chr4:593087-593543	-	90	41.91	0					0					SUT471
Unit1428	chr4:593659-596775	+	10354	4821.46	1	TPS2	100	100	100	0					TPS2
Unit1429	chr4:596986-598097	+	445	207.22	1	PPH3	88	100	100	0					PPH3
Unit1430	chr4:598488-598689	+	21	9.78	1	RAD55	9	16	100	0					RAD55
Unit1431	chr4:598750-598957	+	9	4.19	1	RAD55	9	17	100	0					RAD55
Unit1432	chr4:598918-599625	-	45	20.95	0					1	RAD55	31	58	100	SUT472
Unit1433	chr4:598982-602135	+	49832	23204.8	2	RAD55_SED1	73;100	58;100	54;46	0					RAD55
Unit1434	chr4:599714-600380	-	44	20.49	0					1	RAD55	29	0	100	SUT472
Unit1435	chr4:600778-600937	-	7	3.26	0					1	SED1	11	14	100
Unit1436	chr4:601117-601261	-	6	2.79	0					1	SED1	10	14	100
Unit1437	chr4:601285-601764	-	23	10.71	0					1	SED1	33	47	100
Unit1438	chr4:602097-602842	-	115	53.55	1	SHU2	82	96	100	0					SHU2
Unit1439	chr4:602238-602676	+	14	6.52	0					1	SHU2	48	65	100
Unit1440	chr4:602912-603254	-	22	10.24	0					1	PET100	46	57	85	CUT501
Unit1441	chr4:603089-603537	+	335	156	1	PET100	70	92	100	1	TFB5	23	0	25	PET100
Unit1442	chr4:603297-603824	-	280	130.39	1	TFB5	83	100	76	1	PET100	48	30	58	TFB5
Unit1443	chr4:604035-606233	+	658	306.41	1	VPS41	62	74	100	0					VPS41
Unit1444	chr4:606270-607214	+	205	95.46	1	VPS41	27	24	100	0					VPS41
Unit1445	chr4:607201-610114	-	812	378.12	1	PDC2	95	100	100	0					PDC2
Unit1446	chr4:610395-612008	+	331	154.13	1	STN1	96	100	100	0					STN1
Unit1447	chr4:612102-613319	+	1402	652.86	1	RRP8	88	97	100	1	TVP23	16	0	12	RRP8
Unit1448	chr4:613242-614017	-	1372	638.89	1	TVP23	84	100	100	0					TVP23
Unit1449	chr4:614132-616548	-	1435	668.22	1	AFR1	100	100	89	0					AFR1
Unit1450	chr4:615912-616233	+	7	3.26	0					1	AFR1	15	13	100	SUT057
Unit1451	chr4:616465-616756	+	16	7.45	0					0					SUT057
Unit1452	chr4:616738-617233	-	4208	1959.5	1	SSS1	92	100	100	0					SSS1
Unit1453	chr4:617399-618303	-	1118	520.61	1	RRP1	87	100	100	0					RRP1
Unit1454	chr4:617497-618376	+	59	27.47	0					1	RRP1	85	97	100
Unit1455	chr4:618340-619778	-	923	429.81	1	SLU7	100	100	94	0					SLU7,tR(ACG)D
Unit1456	chr4:620968-621506	-	36	16.76	0					0					SUT473
Unit1457	chr4:621677-621952	+	8	3.73	0					0
Unit1458	chr4:622041-624787	+	1587	739	1	YDR089W	97	100	100	0					YDR089W
Unit1459	chr4:624774-626027	-	685	318.98	1	YDR090C	91	100	100	0					YDR090C
Unit1460	chr4:626405-628542	-	2597	1209.32	1	RLI1	94	100	100	0					RLI1
Unit1461	chr4:629894-630669	+	871	405.59	1	UBC13	83	97	100	0					UBC13
Unit1462	chr4:630168-630550	-	9	4.19	0					1	UBC13	41	52	100	CUT503
Unit1463	chr4:631068-636173	+	3077	1432.84	2	DNF2_YDR094W	99;81	100;100	98;9	0					DNF2,YDR094W
Unit1464	chr4:636482-639975	+	1321	615.14	1	GIS1	100	100	96	0					GIS1
Unit1465	chr4:640166-641758	-	609	283.59	1	MSH6	41	43	100	0					MSH6
Unit1466	chr4:641881-643865	-	434	202.1	1	MSH6	51	52	100	0					MSH6
Unit1467	chr4:644087-644942	-	2457	1144.13	1	GRX3	81	89	100	0					GRX3
Unit1468	chr4:652143-652516	-	28	13.04	0					0					YDRCdelta9
Unit1469	chr4:652647-653046	-	25	11.64	0					1	BMH2	20	0	97	YDRCdelta9
Unit1470	chr4:652719-653015	+	19	8.85	1	BMH2	15	0	100	0					BMH2
Unit1471	chr4:653037-654674	+	6882	3204.68	1	BMH2	81	100	95	0					BMH2
Unit1472	chr4:653082-653269	-	11	5.12	0					1	BMH2	10	0	100
Unit1473	chr4:654889-655100	-	5	2.33	0					1	TVP15	28	21	90
Unit1474	chr4:655025-655731	+	806	375.32	1	TVP15	83	97	79	0					TVP15
Unit1475	chr4:655607-657466	-	1509	702.68	1	ARX1	94	100	100	0					ARX1
Unit1476	chr4:657814-658170	+	9	4.19	1	STE5	10	0	100	0					STE5
Unit1477	chr4:658247-661152	+	767	357.16	1	STE5	85	100	100	0					STE5
Unit1478	chr4:661104-662878	-	292	135.97	1	SPO71	45	46	100	0					SPO71
Unit1479	chr4:662956-664024	-	78	36.32	1	SPO71	27	29	100	0					SPO71
Unit1480	chr4:664113-664902	-	50	23.28	1	SPO71	20	21	100	0					SPO71
Unit1481	chr4:665269-667001	-	1153	536.91	1	TMS1	99	100	92	0					TMS1
Unit1482	chr4:667046-667570	+	21	9.78	1	ARP10	50	61	100	0
Unit1483	chr4:668922-670982	-	868	404.19	1	TMN2	89	98	100	0					TMN2
Unit1484	chr4:671222-673420	+	608	283.12	1	GSG1	96	100	100	0					GSG1
Unit1485	chr4:673533-675820	-	573	266.82	1	YDR109C	94	99	100	0					YDR109C
Unit1486	chr4:676090-677936	+	796	370.67	1	FOB1	93	100	100	0					FOB1
Unit1487	chr4:677490-677740	-	5	2.33	0					1	FOB1	13	15	100
Unit1488	chr4:678118-680066	-	1169	544.36	1	ALT2	93	100	97	0					ALT2
Unit1489	chr4:680306-681805	-	439	204.43	1	PDS1	100	100	89	0					PDS1
Unit1490	chr4:682168-682660	+	1029	479.17	1	YDR115W	78	100	100	1	YDR114C	31	19	32	YDR115W
Unit1491	chr4:682328-682501	-	6	2.79	0					1	YDR115W	28	51	100
Unit1492	chr4:682641-683566	-	953	443.78	1	MRPL1	88	98	100	0					MRPL1
Unit1493	chr4:683891-685626	-	1138	529.92	1	TMA64	91	99	100	0					TMA64
Unit1494	chr4:685874-688107	+	345	160.65	2	APC4_YDR118W-A	96;100	100;100	92;14	0					APC4,YDR118W-A
Unit1495	chr4:687571-687776	-	8	3.73	0					0					CUT504
Unit1496	chr4:688170-690547	+	2549	1186.97	1	VBA4	95	100	100	0					YDR119W
Unit1497	chr4:691017-691415	+	249	115.95	1	YDR119W-A	77	98	100	0					YDR119W-A
Unit1498	chr4:691386-693188	-	1958	911.76	1	TRM1	90	96	100	0					TRM1
Unit1499	chr4:693485-694227	+	448	208.62	1	DPB4	90	100	100	0					DPB4
Unit1500	chr4:694453-698003	+	3272	1523.64	1	KIN1	98	100	100	0					KIN1
Unit1501	chr4:698006-699482	-	376	175.09	1	INO2	95	100	99	0					INO2
Unit1502	chr4:699818-701588	+	177	82.42	1	YDR124W	95	100	89	1	ECM18	51	14	75	YDR124W
Unit1503	chr4:700291-702669	-	202	94.06	1	ECM18	91	94	100	1	YDR124W	67	100	46	ECM18
Unit1504	chr4:703280-704402	+	109	50.76	1	SWF1	88	95	100	0					SWF1
Unit1505	chr4:703500-704166	-	70	32.6	0					1	SWF1	52	66	100	CUT507
Unit1506	chr4:704463-709335	+	5627	2620.28	1	ARO1	98	100	100	0					ARO1
Unit1507	chr4:709506-713146	+	1476	687.32	1	MTC5	96	100	100	0					YDR128W
Unit1508	chr4:713105-715366	-	9489	4418.66	1	SAC6	95	99	96	0					SAC6
Unit1509	chr4:715404-716596	-	416	193.72	1	FIN1	90	97	96	0					FIN1
Unit1510	chr4:716758-718169	-	237	110.36	1	YDR131C	75	83	100	0					YDR131C
Unit1511	chr4:718239-718484	-	11	5.12	1	YDR131C	13	13	100	0					YDR131C
Unit1512	chr4:718677-720338	-	199	92.67	1	YDR132C	95	100	98	0					YDR132C
Unit1513	chr4:718866-719380	+	29	13.5	0					1	YDR132C	30	35	100	SUT059
Unit1514	chr4:719401-719703	+	19	8.85	0					1	YDR132C	18	20	100	SUT059
Unit1515	chr4:720848-722483	-	16004	7452.44	1	YDR133C	100	100	33	0
Unit1516	chr4:721197-721415	+	5	2.33	0					0
Unit1517	chr4:721670-721966	+	7	3.26	0					0
Unit1518	chr4:722283-723036	+	169	78.7	0					0					SUT060
Unit1519	chr4:722521-722793	-	16	7.45	0					0
Unit1520	chr4:722951-727559	-	3427	1595.82	1	YCF1	97	100	100	0					YCF1
Unit1521	chr4:723220-725790	+	218	101.51	0					1	YCF1	54	57	100	SUT060
Unit1522	chr4:725820-726021	+	6	2.79	0					1	YCF1	4	4	100	SUT060
Unit1523	chr4:726531-726872	+	7	3.26	0					1	YCF1	7	7	100
Unit1524	chr4:728211-730384	+	1074	500.12	1	RGP1	98	100	99	0					RGP1
Unit1525	chr4:730609-733426	+	991	461.47	1	HPR1	95	99	100	0					HPR1
Unit1526	chr4:733465-733994	-	581	270.55	1	RUB1	92	100	100	0					RUB1
Unit1527	chr4:733774-734074	+	9	4.19	0					1	RUB1	43	48	83
Unit1528	chr4:734166-735194	+	314	146.22	1	MTQ2	85	95	71	0					MTQ2
Unit1529	chr4:734658-739964	-	1345	626.31	1	DOP1	98	99	99	1	MTQ2	28	22	5	DOP1
Unit1530	chr4:740395-741715	-	439	204.43	1	PEX7	94	100	100	0					PEX7
Unit1531	chr4:741978-743934	-	1378	641.68	1	SAN1	93	100	100	0					SAN1
Unit1532	chr4:742095-742281	+	6	2.79	0					1	SAN1	9	10	100
Unit1533	chr4:744241-746226	-	1673	779.05	1	MKC7	98	100	100	0					MKC7
Unit1534	chr4:746594-748463	+	2321	1080.8	1	TAF12	100	100	97	0					TAF12
Unit1535	chr4:748497-750857	-	1288	599.77	1	SWI5	98	100	99	0					SWI5
Unit1536	chr4:751243-753309	+	381	177.42	1	EKI1	97	100	100	0					EKI1
Unit1537	chr4:753498-755265	-	3738	1740.64	1	KGD2	97	100	99	0					KGD2
Unit1538	chr4:755325-756764	+	157	73.11	1	NUM1	15	14	86	0					NUM1
Unit1539	chr4:756799-757413	+	50	23.28	1	NUM1	7	7	100	0					NUM1
Unit1540	chr4:757786-758041	+	14	6.52	1	NUM1	3	3	100	0					NUM1
Unit1541	chr4:759687-763890	+	1940	903.38	1	NUM1	50	51	100	0					NUM1
Unit1542	chr4:764015-765280	-	693	322.7	1	CTH1	92	100	100	0					CTH1
Unit1543	chr4:764134-764608	+	11	5.12	0					1	CTH1	35	44	100
Unit1544	chr4:764873-765261	+	15	6.98	0					1	CTH1	28	29	100
Unit1545	chr4:765712-766574	+	2083	969.97	1	GIR2	86	99	100	0					GIR2
Unit1546	chr4:766624-768021	-	995	463.33	1	ENT5	94	100	99	0					ENT5
Unit1547	chr4:768179-769047	-	37568	17494	2	YDR154C_CPR1	100;93	100;100	63;73	0					YDR154C,CPR1
Unit1548	chr4:768764-768975	+	8	3.73	0					1	CPR1	31	43	100
Unit1549	chr4:769409-770084	+	823	383.24	1	RPA14	100	100	91	0					RPA14,YDR157W
Unit1550	chr4:769877-770131	-	9	4.19	0					1	RPA14	26	14	63	CUT510
Unit1551	chr4:770366-771553	+	16197	7542.32	1	HOM2	87	99	100	0					HOM2
Unit1552	chr4:771802-773541	+	352	163.91	1	SAC3	42	43	100	0					SAC3
Unit1553	chr4:773563-775793	+	814	379.05	1	SAC3	54	57	100	0					SAC3
Unit1554	chr4:776046-778672	+	523	243.54	1	SSY1	93	98	100	0					SSY1
Unit1555	chr4:779052-780231	+	1651	768.81	1	YDR161W	84	99	100	0					YDR161W
Unit1556	chr4:780243-781327	-	864	402.33	1	NBP2	100	100	87	0					NBP2
Unit1557	chr4:781318-782014	+	954	444.24	1	CWC15	95	100	100	0					CWC15
Unit1558	chr4:781798-784212	-	1187	552.74	1	SEC1	96	100	97	1	CWC15	34	28	10	SEC1
Unit1559	chr4:784878-786211	+	814	379.05	1	TRM82	85	99	100	0					TRM82
Unit1560	chr4:786254-789282	-	710	330.62	1	SEC5	97	100	100	0					SEC5
Unit1561	chr4:789432-790194	+	2111	983.01	1	TAF10	90	100	98	0					TAF10
Unit1562	chr4:790320-792059	+	4669	2174.17	1	CDC37	95	100	94	0					CDC37
Unit1563	chr4:792079-794276	-	1935	901.05	1	STB3	98	100	99	0					STB3
Unit1564	chr4:794303-794520	-	9	4.19	0					0
Unit1565	chr4:794542-794974	+	21	9.78	0					1	YDR169C-A	80	100	65	CUT071
Unit1566	chr4:794561-794962	-	13	6.05	1	YDR169C-A	74	100	65	0
Unit1567	chr4:795029-795267	-	5	2.33	0					0
Unit1568	chr4:796039-802344	-	6072	2827.5	1	SEC7	99	100	99	0					SEC7
Unit1569	chr4:805818-806107	+	6	2.79	0					0
Unit1570	chr4:806439-807787	+	6702	3120.86	1	HSP42	96	100	94	0					HSP42
Unit1571	chr4:806611-806807	-	9	4.19	0					1	HSP42	15	17	100
Unit1572	chr4:808304-810514	+	7181	3343.91	1	SUP35	95	100	100	0					SUP35
Unit1573	chr4:810504-811636	-	215	100.12	1	ARG82	89	100	100	0					ARG82
Unit1574	chr4:812019-813081	+	5186	2414.92	1	HMO1	99	100	95	0					HMO1
Unit1575	chr4:813105-814160	-	774	360.42	1	RSM24	85	100	100	0					RSM24
Unit1576	chr4:814226-814491	-	9	4.19	0					0
Unit1577	chr4:814343-817613	+	5539	2579.3	2	NGG1_UBC1	100;99	100;100	71;26	0					NGG1
Unit1578	chr4:817891-818646	+	2078	967.64	1	SDH4	93	100	94	0					SDH4
Unit1579	chr4:818640-819179	-	64	29.8	1	CSN9	77	97	100	0					CSN9
Unit1580	chr4:819388-820869	+	210	97.79	1	YDR179W-A	93	100	100	0					YDR179W-A
Unit1581	chr4:821195-822679	+	132	61.47	1	SCC2	31	31	100	0					SCC2
Unit1582	chr4:822737-824665	+	162	75.44	1	SCC2	41	43	100	0					SCC2
Unit1583	chr4:824713-825264	+	47	21.89	1	SCC2	12	12	100	0					SCC2
Unit1584	chr4:825338-825805	+	32	14.9	1	SCC2	10	10	100	0					SCC2
Unit1585	chr4:825731-827319	-	736	342.73	1	SAS4	92	98	95	0					SAS4
Unit1586	chr4:827586-829352	+	1616	752.51	2	CDC1_YDR182W-A	94;75	100;100	89;17	0					CDC1,YDR182W-A
Unit1587	chr4:829587-830257	+	223	103.84	1	PLP1	75	97	100	0					PLP1
Unit1588	chr4:830459-831489	-	332	154.6	2	YDR183C-A_ATC1	64;89	75;98	28;93	0					YDR183C-A,ATC1
Unit1589	chr4:831805-832528	-	435	202.56	1	YDR185C	93	100	96	0					YDR185C
Unit1590	chr4:831973-832471	+	26	12.11	0					1	YDR185C	67	92	100	SUT061
Unit1591	chr4:832778-836125	-	1995	928.99	1	YDR186C	99	100	84	0					YDR186C
Unit1592	chr4:835745-838175	+	9303	4332.05	1	CCT6	100	100	76	0					CCT6
Unit1593	chr4:838399-840443	+	1937	901.99	1	SLY1	93	100	100	0					SLY1
Unit1594	chr4:840443-842007	-	4961	2310.15	1	RVB1	95	100	98	0					RVB1
Unit1595	chr4:842344-843423	+	340	158.32	1	HST4	82	97	100	0					HST4
Unit1596	chr4:843566-845000	-	521	242.61	1	NUP42	93	100	97	0					NUP42
Unit1597	chr4:845849-847922	-	4074	1897.1	1	MSS116	94	99	100	0					MSS116
Unit1598	chr4:848423-850201	+	354	164.84	1	REF2	91	100	100	0					REF2
Unit1599	chr4:850191-851054	-	1367	636.56	1	YDR196C	93	100	100	0					YDR196C
Unit1600	chr4:851242-852324	+	342	159.26	1	CBS2	79	93	100	0					CBS2
Unit1601	chr4:852434-853927	-	310	144.35	1	RKM2	91	97	100	0					RKM2
Unit1602	chr4:854114-856112	-	781	363.68	1	VPS64	96	100	97	0					VPS64
Unit1603	chr4:856221-856938	+	693	322.7	1	SPC19	94	100	100	1	RAV2	11	4	20	SPC19
Unit1604	chr4:856890-857931	-	591	275.21	1	RAV2	83	98	100	0					RAV2
Unit1605	chr4:858154-859162	+	957	445.64	1	COQ4	84	98	100	0					COQ4
Unit1606	chr4:859385-861546	+	524	244.01	1	MSC2	91	98	100	0					MSC2
Unit1607	chr4:861800-864866	+	1503	699.89	1	EBS1	97	100	100	0					EBS1
Unit1608	chr4:864896-867548	-	1815	845.18	1	UME6	94	100	99	0					UME6
Unit1609	chr4:868067-870626	+	1429	665.43	1	MSS4	98	100	100	0					MSS4
Unit1610	chr4:870930-871589	+	1546	719.91	1	YDR210W	100	100	94	0					YDR210W
Unit1611	chr4:884714-886972	+	2344	1091.51	1	GCD6	96	100	100	0					GCD6
Unit1612	chr4:887201-888961	+	4868	2266.84	1	TCP1	94	100	100	0					TCP1
Unit1613	chr4:889480-892642	+	1389	646.8	1	UPC2	100	100	98	0					UPC2
Unit1614	chr4:892794-894368	+	2288	1065.43	1	AHA1	96	100	78	0					AHA1
Unit1615	chr4:892849-893444	-	48	22.35	0					1	AHA1	47	54	100
Unit1616	chr4:895093-896272	+	159	74.04	1	ADR1	24	30	100	0					ADR1
Unit1617	chr4:896319-896518	+	7	3.26	1	ADR1	4	5	100	0					ADR1
Unit1618	chr4:896543-897394	+	72	33.53	1	ADR1	17	21	100	0					ADR1
Unit1619	chr4:897426-899371	+	212	98.72	1	ADR1	39	40	100	0					ADR1
Unit1620	chr4:899464-903472	-	998	464.73	1	RAD9	97	100	100	0					RAD9
Unit1621	chr4:903842-904010	-	12	5.59	1	SPR28	11	13	100	0
Unit1622	chr4:905311-906992	-	559	260.3	1	MFB1	100	100	95	0					MFB1,YDR220C
Unit1623	chr4:907352-911398	+	1402	652.86	2	GTB1_YDR222W	95;97	99;100	57;36	0					GTB1
Unit1624	chr4:908495-908843	-	11	5.12	0					1	GTB1	14	17	100	SUT474
Unit1625	chr4:909073-909329	-	9	4.19	0					1	GTB1	11	12	100	SUT474
Unit1626	chr4:910045-910401	-	18	8.38	0					1	YDR222W	24	28	100	SUT475
Unit1627	chr4:910462-911449	-	74	34.46	0					1	YDR222W	66	67	100	SUT475
Unit1628	chr4:911510-913694	-	157	73.11	0					1	CRF1	100	100	94	SUT475
Unit1629	chr4:911704-912259	+	23	10.71	1	CRF1	27	12	100	0					CRF1
Unit1630	chr4:912489-912862	+	10	4.66	1	CRF1	18	27	100	0					CRF1
Unit1631	chr4:913192-913738	+	9	4.19	1	CRF1	25	22	93	0					CRF1
Unit1632	chr4:914234-914782	-	8678	4041.01	1	HTB1	87	100	100	0					HTB1
Unit1633	chr4:915479-916062	+	11008	5126	1	HTA1	89	100	100	0					HTA1
Unit1634	chr4:915994-916251	-	9	4.19	0					1	HTA1	14	0	35	SUT476
Unit1635	chr4:916393-917249	+	13955	6498.3	1	ADK1	95	100	100	0					ADK1
Unit1636	chr4:917012-917203	-	6	2.79	0					1	ADK1	21	21	100
Unit1637	chr4:917493-921757	+	1290	600.7	1	SIR4	97	100	100	0					SIR4
Unit1638	chr4:921906-923810	-	664	309.2	1	PCF11	92	100	100	0					PCF11
Unit1639	chr4:923906-924472	-	95	44.24	0					0
Unit1640	chr4:924740-926145	+	1415	658.91	1	IVY1	90	100	100	0					IVY1
Unit1641	chr4:926146-927143	-	1027	478.23	1	COX20	100	100	82	0					COX20
Unit1642	chr4:926677-926990	+	13	6.05	0					1	COX20	38	37	100
Unit1643	chr4:927073-929212	+	6147	2862.42	1	HEM1	98	100	94	0					HEM1
Unit1644	chr4:929357-930560	-	8824	4109	1	RTN1	99	100	91	0					RTN1
Unit1645	chr4:930507-930946	+	52	24.21	0					0
Unit1646	chr4:930999-933261	+	2146	999.31	1	LYS4	98	100	100	0					LYS4
Unit1647	chr4:931442-931726	-	7	3.26	0					1	LYS4	12	14	100
Unit1648	chr4:933500-935162	+	546	254.25	1	PRP42	84	100	100	0					PRP42
Unit1649	chr4:935170-936427	-	1088	506.64	1	FMN1	96	100	65	1	PRP42	11	0	17	FMN1
Unit1650	chr4:936497-937657	+	1395	649.6	1	MRPL7	97	100	100	0					MRPL7
Unit1651	chr4:937678-940812	-	9229	4297.59	1	SEC26	96	100	100	0					SEC26
Unit1652	chr4:941038-943371	-	515	239.82	1	YDR239C	91	98	100	0					YDR239C
Unit1653	chr4:943580-945127	-	260	121.07	1	SNU56	92	99	100	0					SNU56
Unit1654	chr4:945362-945973	+	86	40.05	1	BUD26	36	25	28	0
Unit1655	chr4:946768-948528	+	433	201.63	1	AMD2	95	100	100	0					AMD2
Unit1656	chr4:946790-950263	-	598	278.47	1	PRP28	94	99	53	1	AMD2	95	100	51	PRP28
Unit1657	chr4:948568-948895	+	7	3.26	0					1	PRP28	17	19	100
Unit1658	chr4:949290-949794	+	17	7.92	0					1	PRP28	26	29	100
Unit1659	chr4:950575-952466	+	687	319.91	1	PEX5	91	99	100	0					PEX5
Unit1660	chr4:952716-954090	+	2820	1313.16	1	MNN10	96	100	100	0					MNN10
Unit1661	chr4:954198-954781	-	45	20.95	0					1	TRS23	64	75	100
Unit1662	chr4:954309-955669	+	802	373.46	2	TRS23_YDR246W-A	86;100	96;100	58;29	0					TRS23
Unit1663	chr4:955074-955461	-	17	7.92	0					1	YDR246W-A	89	100	92
Unit1664	chr4:955742-957688	+	1449	674.74	1	VHS1	93	100	100	1	YDR248C	18	0	9	VHS1
Unit1665	chr4:957718-958416	-	924	430.27	1	YDR248C	76	100	100	0					YDR248C
Unit1666	chr4:957871-958075	+	5	2.33	0					1	YDR248C	22	35	100	SUT062
Unit1667	chr4:958107-958431	+	7	3.26	0					1	YDR248C	35	39	100	SUT062
Unit1668	chr4:958518-959901	-	204	94.99	1	YDR249C	100	100	96	0					YDR249C,YDR250C
Unit1669	chr4:960359-963218	+	3305	1539.01	1	PAM1	97	100	100	0					PAM1
Unit1670	chr4:963481-964550	+	177	82.42	1	BTT1	86	84	95	1	MET32	73	98	62	BTT1
Unit1671	chr4:963953-964698	-	348	162.05	1	MET32	82	100	100	1	BTT1	46	0	73	MET32
Unit1672	chr4:965083-967037	+	663	308.73	1	CHL4	96	100	99	1	RMD5	44	38	36	CHL4
Unit1673	chr4:965542-967816	-	467	217.46	1	RMD5	93	100	65	1	CHL4	73	69	65	RMD5
Unit1674	chr4:968029-969225	-	89	41.44	1	CTA1	67	71	100	0					CTA1
Unit1675	chr4:968118-969688	+	286	133.18	0					1	CTA1	88	100	100	SUT063
Unit1676	chr4:969253-969639	-	9	4.19	1	CTA1	22	25	100	0					CTA1
Unit1677	chr4:969723-971436	-	936	435.86	1	RKM4	93	98	99	0					SET7
Unit1678	chr4:971745-974244	-	4226	1967.88	1	HSP78	95	100	100	0					HSP78
Unit1679	chr4:974423-974731	-	5	2.33	0					0
Unit1680	chr4:974772-974918	-	5	2.33	1	YAP6	10	13	100	0					YAP6
Unit1681	chr4:974951-976060	-	176	81.96	1	YAP6	71	72	94	0					YAP6
Unit1682	chr4:976390-977209	-	656	305.47	1	SWM1	81	97	100	0					SWM1
Unit1683	chr4:976571-977036	+	9	4.19	0					1	SWM1	46	63	100
Unit1684	chr4:977444-979255	-	2035	947.62	1	EXG2	96	100	100	0					EXG2
Unit1685	chr4:979676-980031	+	16	7.45	0					0
Unit1686	chr4:980233-980811	-	99	46.1	0					0					SUT479
Unit1687	chr4:992780-994096	+	1167	543.43	1	YDR262W	97	100	81	0					YDR262W
Unit1688	chr4:994081-995197	-	65	30.27	1	DIN7	65	74	100	0					DIN7
Unit1689	chr4:995270-995669	-	32	14.9	1	DIN7	23	20	100	0					DIN7
Unit1690	chr4:995714-998380	-	2621	1220.5	1	AKR1	98	100	98	0					AKR1
Unit1691	chr4:998436-998621	-	7	3.26	0					0
Unit1692	chr4:998680-1000045	+	745	346.92	1	PEX10	97	100	95	0					PEX10
Unit1693	chr4:998765-999123	-	7	3.26	0					1	PEX10	27	26	100
Unit1694	chr4:999451-999986	-	27	12.57	0					1	PEX10	39	42	98
Unit1695	chr4:1000040-1002283	-	1770	824.22	1	YDR266C	98	100	98	0					YDR266C
Unit1696	chr4:1002358-1003649	-	1169	544.36	1	CIA1	99	100	96	0					CIA1
Unit1697	chr4:1003931-1005471	+	423	196.97	1	MSW1	98	100	85	0					MSW1
Unit1698	chr4:1004950-1005233	-	14	6.52	0					1	MSW1	21	17	100	CUT516
Unit1699	chr4:1005635-1008690	+	391	182.07	1	CCC2	95	100	100	0					CCC2
Unit1700	chr4:1008968-1010055	+	3531	1644.25	1	GLO2	94	100	89	0					GLO2
Unit1701	chr4:1010091-1011278	+	152	70.78	1	DON1	81	100	100	0					DON1
Unit1702	chr4:1011631-1013187	+	1455	677.54	1	BSC2	97	100	100	0					BSC2
Unit1703	chr4:1012997-1013166	-	6	2.79	0					1	BSC2	11	0	100	PMP3
Unit1704	chr4:1013189-1015812	-	8448	3933.91	2	PMP3_MTH1	80;96	100;100	21;62	0					MTH1
Unit1705	chr4:1013606-1013830	+	7	3.26	0					1	PMP3	20	20	62
Unit1706	chr4:1013950-1014205	+	11	5.12	0					0
Unit1707	chr4:1014549-1015824	+	53	24.68	0					1	MTH1	76	88	100	SUT065
Unit1708	chr4:1016018-1016867	+	31	14.44	0					0					SUT065
Unit1709	chr4:1018358-1018997	-	41	19.09	0					0					SUT480
Unit1710	chr4:1019268-1020492	+	530	246.8	1	RNH202	96	100	100	0					RNH202
Unit1711	chr4:1020665-1021714	+	1960	912.7	1	RRP45	91	100	100	0					RRP45
Unit1712	chr4:1020868-1021109	-	5	2.33	0					1	RRP45	21	26	100
Unit1713	chr4:1021754-1022372	-	686	319.44	1	PHM6	90	100	100	0					PHM6
Unit1714	chr4:1022481-1022634	+	6	2.79	0					0
Unit1715	chr4:1022657-1023003	+	16	7.45	0					0
Unit1716	chr4:1023479-1024693	-	324	150.87	1	YDR282C	84	95	100	0					YDR282C
Unit1717	chr4:1024964-1030202	-	1084	504.78	1	GCN2	98	100	100	0					GCN2
Unit1718	chr4:1030432-1031650	-	2487	1158.1	1	DPP1	94	100	99	0					DPP1
Unit1719	chr4:1030570-1030939	+	15	6.98	0					1	DPP1	29	42	100	CUT076
Unit1720	chr4:1032426-1032845	+	11	5.12	1	ZIP1	15	16	100	0
Unit1721	chr4:1033105-1033287	+	6	2.79	1	ZIP1	6	7	100	0
Unit1722	chr4:1033427-1035106	+	433	201.63	1	ZIP1	58	62	100	0					ZIP1
Unit1723	chr4:1035208-1035754	-	148	68.92	1	YDR286C	85	100	85	0					YDR286C
Unit1724	chr4:1035729-1038215	+	1060	493.6	2	INM2_NSE3	100;99	100;100	48;45	0
Unit1725	chr4:1038170-1039520	-	856	398.61	1	RTT103	91	100	100	0					RTT103
Unit1726	chr4:1039770-1042995	+	805	374.86	1	HRQ1	91	99	100	0					HRQ1
Unit1727	chr4:1043121-1045132	-	2292	1067.3	1	SRP101	93	100	100	0					SRP101
Unit1728	chr4:1045353-1050188	-	7875	3667.08	1	SSD1	99	100	99	0					SSD1
Unit1729	chr4:1050025-1050438	+	19	8.85	0					0
Unit1730	chr4:1050390-1052230	-	3930	1830.05	1	DPL1	93	100	100	0					DPL1
Unit1731	chr4:1052621-1054826	-	768	357.63	1	HDA2	92	100	100	0					HDA2
Unit1732	chr4:1055201-1055981	+	1364	635.16	1	MHR1	89	100	100	0					MHR1
Unit1733	chr4:1056436-1057719	+	4356	2028.42	1	SUR2	95	100	100	0					SUR2
Unit1734	chr4:1058061-1058930	-	2837	1321.08	1	ATP5	88	100	100	0					ATP5
Unit1735	chr4:1058676-1058912	+	6	2.79	0					1	ATP5	24	21	100
Unit1736	chr4:1059613-1061269	+	1173	546.22	1	BFR2	92	100	100	0					BFR2
Unit1737	chr4:1061430-1062782	-	1487	692.44	1	PRO1	91	100	100	0					PRO1
Unit1738	chr4:1063334-1065465	+	418	194.65	1	CFT1	50	52	100	0					CFT1
Unit1739	chr4:1065494-1067493	+	654	304.54	1	CFT1	47	47	100	0					CFT1
Unit1740	chr4:1065920-1066088	-	5	2.33	0					1	CFT1	4	4	100
Unit1741	chr4:1067688-1068607	+	950	442.38	1	GPI11	93	100	87	0					GPI11
Unit1742	chr4:1068656-1071629	-	1110	516.88	1	RSC3	97	100	100	0					RSC3
Unit1743	chr4:1071518-1071802	+	11	5.12	0					0
Unit1744	chr4:1071816-1072574	-	8922	4154.63	1	CPR5	86	100	100	0					CPR5
Unit1745	chr4:1072067-1072307	+	13	6.05	0					1	CPR5	27	35	100
Unit1746	chr4:1072656-1075264	-	1330	619.33	2	HNT2_YDR306C	99;100	100;100	36;63	0					YDR306C
Unit1747	chr4:1075869-1077900	+	872	406.06	1	YDR307W	92	100	100	0					YDR307W
Unit1748	chr4:1077529-1077833	-	32	14.9	0					1	YDR307W	14	15	100	CUT521
Unit1749	chr4:1077860-1078497	-	789	367.41	1	SRB7	93	100	95	0					SRB7
Unit1750	chr4:1078802-1080301	-	1518	706.87	1	GIC2	99	100	100	0					GIC2
Unit1751	chr4:1080847-1080973	+	6	2.83	0					0					SUT066
Unit1752	chr4:1080977-1084443	-	2432	1132.49	1	SUM1	95	100	100	0					SUM1
Unit1753	chr4:1085068-1087019	+	1390	647.27	1	TFB1	92	100	100	0					TFB1
Unit1754	chr4:1087576-1089102	+	499	232.36	1	SSF2	94	100	97	0					SSF2
Unit1755	chr4:1089068-1090156	-	461	214.67	1	PIB1	98	100	95	0					PIB1
Unit1756	chr4:1090227-1090692	-	53	24.68	1	RAD34	19	13	100	0					RAD34
Unit1757	chr4:1090739-1091039	-	14	6.52	1	RAD34	12	14	100	0					RAD34
Unit1758	chr4:1091250-1092514	-	79	36.79	1	RAD34	51	61	100	0					RAD34
Unit1759	chr4:1092572-1093539	-	206	95.93	1	IPK1	86	95	93	0					IPK1
Unit1760	chr4:1093673-1095207	+	709	330.15	1	OMS1	95	100	100	0					OMS1
Unit1761	chr4:1102349-1103486	-	74	34.46	0					1	HIM1	79	87	100	SUT481
Unit1762	chr4:1102664-1103051	+	23	10.71	1	HIM1	27	31	100	0					HIM1
Unit1763	chr4:1103820-1105027	+	507	236.09	1	MCM21	85	95	100	1	YDR319C	12	3	10	MCM21
Unit1764	chr4:1104359-1104786	-	37	17.23	0					1	MCM21	30	36	100
Unit1765	chr4:1104852-1105835	-	424	197.44	1	YDR319C	91	100	95	1	MCM21	16	8	23	YDR319C
Unit1766	chr4:1106044-1106262	+	7	3.26	0					1	SWA2	10	8	100	CUT081
Unit1767	chr4:1106059-1108130	-	670	311.99	1	SWA2	94	100	100	0					SWA2
Unit1768	chr4:1108211-1108505	-	854	397.67	1	DAD4	70	100	100	0					DAD4
Unit1769	chr4:1108328-1110024	+	2936	1367.18	2	YDR320W-B_ASP1	100;100	100;100	20;80	1	DAD4	64	77	16	ASP1
Unit1770	chr4:1110512-1111740	+	561	261.24	1	MRPL35	92	100	100	0					MRPL35
Unit1771	chr4:1111838-1112291	-	2072	964.85	1	TIM11	77	100	100	0					TIM11
Unit1772	chr4:1112092-1112256	+	5	2.33	0					1	TIM11	28	57	100
Unit1773	chr4:1112355-1113998	-	360	167.64	1	PEP7	91	98	100	0					PEP7
Unit1774	chr4:1114298-1116672	-	1169	544.36	1	UTP4	91	96	100	0					UTP4
Unit1775	chr4:1116972-1120323	+	834	388.36	1	YCG1	100	100	99	0					YCG1
Unit1776	chr4:1120539-1125041	-	1477	687.78	1	YSP2	97	100	100	0					YSP2
Unit1777	chr4:1125256-1126038	-	8884	4136.93	1	SKP1	83	100	100	0					SKP1
Unit1778	chr4:1126238-1127570	-	1725	803.27	1	PEX3	87	98	100	0					PEX3
Unit1779	chr4:1127843-1129518	+	1390	647.27	1	UBX5	96	100	97	0					UBX5
Unit1780	chr4:1129604-1130880	+	1077	501.52	1	GPI8	88	98	100	0					GPI8
Unit1781	chr4:1130958-1131167	-	12	5.59	0					1	IRC3	9	8	100	SUT482
Unit1782	chr4:1131027-1133104	+	352	163.91	1	IRC3	92	99	100	0					IRC3
Unit1783	chr4:1132842-1135384	-	1035	481.96	1	YDR333C	94	98	95	1	IRC3	14	11	13	YDR333C
Unit1784	chr4:1135799-1140549	+	1806	840.98	1	SWR1	98	100	100	0					SWR1
Unit1785	chr4:1140841-1144927	+	3336	1553.45	1	MSN5	99	100	100	0					MSN5
Unit1786	chr4:1145133-1146057	+	404	188.13	1	YDR336W	81	95	100	0					YDR336W
Unit1787	chr4:1146305-1147175	+	925	430.74	1	MRPS28	82	100	100	0					MRPS28
Unit1788	chr4:1147232-1149497	-	609	283.59	1	YDR338C	97	100	99	0					YDR338C
Unit1789	chr4:1149521-1149681	-	5	2.33	0					0
Unit1790	chr4:1149883-1150504	-	801	372.99	1	FCF1	78	98	100	0					FCF1
Unit1791	chr4:1151562-1153624	-	8822	4108.06	1	YDR341C	95	100	97	0					YDR341C
Unit1792	chr4:1152468-1152557	+	6	4	0					1	YDR341C	4	5	100
Unit1793	chr4:1154113-1154288	-	71	33.06	1	HXT7	9	4	100	0
Unit1794	chr4:1156072-1156376	-	8	3.73	0					0
Unit1795	chr4:1156401-1156776	-	16	7.45	0					0
Unit1796	chr4:1156874-1157155	-	5	2.33	0					0
Unit1797	chr4:1157360-1157578	+	5	2.33	0					0					SUT068
Unit1798	chr4:1157391-1158015	-	27	12.57	0					0
Unit1799	chr4:1157606-1157903	+	12	5.59	0					0					SUT068
Unit1800	chr4:1158116-1158586	-	21	9.78	0					0
Unit1801	chr4:1158270-1158655	+	15	6.98	0					0					SUT068
Unit1802	chr4:1159371-1159661	-	38	17.7	0					0
Unit1803	chr4:1161404-1162653	-	115	53.55	1	YDR344C	100	100	51	0
Unit1804	chr4:1162240-1162862	+	88	40.98	0					0					SUT069
Unit1805	chr4:1162849-1164641	-	14189	6607.27	1	HXT3	91	99	100	0					HXT3
Unit1806	chr4:1164095-1164582	+	13	6.05	0					1	HXT3	25	29	100	SUT069
Unit1807	chr4:1164993-1165436	+	14	6.52	0					0					SUT069
Unit1808	chr4:1165603-1165910	+	12	5.59	0					0					SUT069
Unit1809	chr4:1165728-1165951	-	5	2.33	0					0
Unit1810	chr4:1166371-1167037	+	58	27.01	0					0					SUT070
Unit1811	chr4:1166991-1168793	-	5384	2507.12	1	SVF1	94	100	100	0					SVF1
Unit1812	chr4:1169116-1170231	+	1236	575.56	1	MRP1	95	100	100	0					MRP1
Unit1813	chr4:1170198-1171999	-	2376	1106.41	1	YDR348C	96	100	100	0					YDR348C
Unit1814	chr4:1172209-1174231	-	2647	1232.61	1	YPS7	98	100	96	0					YPS7
Unit1815	chr4:1172446-1172912	+	9	4.19	0					1	YPS7	23	26	100
Unit1816	chr4:1174436-1174812	+	14	6.52	0					0					SUT071
Unit1817	chr4:1174636-1174808	-	5	2.33	0					0					SUT483
Unit1818	chr4:1175081-1175258	+	5	2.33	0					0
Unit1819	chr4:1176081-1178157	-	769	358.09	1	ATP22	92	99	100	0					ATP22
Unit1820	chr4:1178512-1181356	+	1110	516.88	1	SBE2	96	100	100	0					SBE2
Unit1821	chr4:1181680-1184432	+	11911	5546.49	2	YDR352W_TRR1	96;96	100;100	46;45	0
Unit1822	chr4:1182620-1182850	-	5	2.33	0					1	YDR352W	17	13	100	CUT524
Unit1823	chr4:1183061-1183543	-	11	5.12	0					1	TRR1	27	26	73	SUT484
Unit1824	chr4:1184678-1185908	+	1893	881.5	1	TRP4	91	100	100	0					TRP4
Unit1825	chr4:1186086-1189180	+	1340	623.99	1	SPC110	96	100	100	0					SPC110
Unit1826	chr4:1189201-1189672	-	377	175.55	1	YDR357C	74	98	100	0					YDR357C
Unit1827	chr4:1190045-1191841	+	2124	989.06	1	GGA1	95	100	100	0					GGA1
Unit1828	chr4:1191812-1195119	-	1223	569.5	1	EAF1	99	100	99	0					EAF1
Unit1829	chr4:1195177-1196236	-	1434	667.76	1	BCP1	88	98	100	0					BCP1
Unit1830	chr4:1196656-1198765	-	549	255.65	1	TFC6	93	100	100	0					TFC6
Unit1831	chr4:1196768-1197117	+	11	5.12	0					1	TFC6	15	17	100	SUT072
Unit1832	chr4:1197163-1197336	+	6	2.79	0					1	TFC6	8	9	100	SUT072
Unit1833	chr4:1197368-1197727	+	8	3.73	0					1	TFC6	16	18	100	SUT072
Unit1834	chr4:1199067-1201065	+	575	267.76	1	ESC2	83	100	100	0					ESC2
Unit1835	chr4:1201089-1201357	+	15	6.98	1	ESC2	11	0	100	0					ESC2
Unit1836	chr4:1201993-1202724	+	3021	1406.76	1	SEM1	100	100	86	1	CDC40	16	0	41	SEM1
Unit1837	chr4:1202489-1204383	-	607	282.66	1	CDC40	97	100	96	1	SEM1	26	0	9	CDC40
Unit1838	chr4:1204457-1206724	-	4758	2215.62	1	ESF1	97	100	89	0					ESF1
Unit1839	chr4:1212821-1213576	+	426	198.37	1	YDR367W	78	96	100	1	YDR366C	18	2	14	YDR367W
Unit1840	chr4:1213865-1214949	+	2943	1370.44	1	YPR1	90	100	100	0					YPR1
Unit1841	chr4:1213958-1214769	-	40	18.63	0					1	YPR1	68	86	100
Unit1842	chr4:1215047-1217370	-	482	224.45	1	XRS2	84	91	100	0					XRS2
Unit1843	chr4:1217789-1219066	-	450	209.55	1	YDR370C	84	96	100	0					YDR370C
Unit1844	chr4:1219087-1219198	-	14	7.49	1	YDR370C	7	1	100	0
Unit1845	chr4:1219263-1220985	+	638	297.09	1	CTS2	97	100	98	0					CTS2
Unit1846	chr4:1220974-1222429	-	4177	1945.07	1	VPS74	98	100	100	0					VPS74
Unit1847	chr4:1222694-1223407	+	2244	1044.94	1	FRQ1	92	100	100	0					FRQ1
Unit1848	chr4:1224773-1225234	+	307	142.96	1	YDR374W-A	77	91	90	1	BCS1	11	5	38	YDR374W-A
Unit1849	chr4:1225164-1226514	-	854	397.67	1	BCS1	86	99	100	0					BCS1
Unit1850	chr4:1226779-1228341	+	850	395.81	1	ARH1	93	100	100	0					ARH1
Unit1851	chr4:1228439-1229570	+	4578	2131.8	1	ATP17	100	100	72	1	LSM6	78	88	43	ATP17
Unit1852	chr4:1229051-1229814	-	1645	766.01	1	LSM6	100	100	80	1	ATP17	33	0	35	LSM6
Unit1853	chr4:1230138-1233179	+	1385	644.94	1	RGA2	94	100	100	0					RGA2
Unit1854	chr4:1233169-1233684	-	227	105.71	1	YDR379C-A	92	100	86	0					YDR379C-A
Unit1855	chr4:1233841-1234057	+	8	3.73	0					0
Unit1856	chr4:1234152-1236191	+	240	111.76	1	ARO10	96	100	100	0					ARO10
Unit1857	chr4:1234169-1234945	-	99	46.1	0					1	ARO10	36	38	100	SUT485
Unit1858	chr4:1235030-1236113	-	186	86.61	0					1	ARO10	51	57	100	SUT485
Unit1859	chr4:1236505-1238295	+	6403	2981.63	1	YRA1	97	100	95	1	YDR381C-A	16	0	9	YRA1
Unit1860	chr4:1238233-1239027	-	581	270.55	1	YDR381C-A	81	100	100	0					YDR381C-A
Unit1861	chr4:1239439-1239926	+	16787	7817.06	1	RPP2B	83	100	100	0					RPP2B
Unit1862	chr4:1239497-1239745	-	13	6.05	0					1	RPP2B	42	75	100
Unit1863	chr4:1239924-1240657	-	506	235.62	1	NKP1	80	98	100	0					NKP1
Unit1864	chr4:1240138-1240726	+	27	12.57	0					1	NKP1	64	74	100	CUT088
Unit1865	chr4:1241084-1242516	-	1193	555.53	1	ATO3	96	100	73	0					ATO3
Unit1866	chr4:1241837-1242143	+	6	2.79	0					1	ATO3	27	23	95
Unit1867	chr4:1242815-1243026	+	12	5.59	0					0					CUT089
Unit1868	chr4:1245727-1245915	+	124	57.74	1	EFT2	7	1	100	0					EFT2
Unit1869	chr4:1246153-1248016	+	362	168.57	1	MUS81	88	96	100	0					MUS81
Unit1870	chr4:1248069-1249884	-	707	329.22	1	YDR387C	95	100	100	0					YDR387C
Unit1871	chr4:1250167-1251707	+	5001	2328.77	1	RVS167	92	100	100	0					RVS167
Unit1872	chr4:1252058-1254697	+	1440	670.55	1	SAC7	98	100	100	0					SAC7
Unit1873	chr4:1254896-1256844	-	1504	700.35	1	UBA2	92	100	100	0					UBA2
Unit1874	chr4:1257292-1258408	-	1035	481.96	1	YDR391C	92	100	100	0					YDR391C
Unit1875	chr4:1258273-1261321	+	1508	702.22	2	SPT3_SHE9	100;94	100;100	40;50	1	YDR391C	16	0	6
Unit1876	chr4:1259865-1260167	-	16	7.45	0					1	SHE9	19	20	100	SUT487
Unit1877	chr4:1260650-1260772	-	7	3.41	0					1	SHE9	8	9	100	SUT488
Unit1878	chr4:1260853-1261250	-	17	7.92	0					1	SHE9	25	29	100	SUT488
Unit1879	chr4:1261600-1263029	+	4093	1905.95	1	RPT3	95	100	100	0					RPT3
Unit1880	chr4:1263256-1266176	+	2602	1211.65	1	SXM1	95	100	100	0					SXM1
Unit1881	chr4:1266223-1267142	-	1046	487.08	1	NCB2	100	100	80	0					NCB2
Unit1882	chr4:1266990-1267394	+	22	10.24	0					0					SUT073
Unit1883	chr4:1267445-1269502	+	2011	936.44	1	UTP5	95	100	100	0					UTP5
Unit1884	chr4:1269871-1272181	+	9734	4532.75	2	HPT1_URH1	100;98	100;100	37;53	0					URH1
Unit1885	chr4:1271791-1271981	-	5	2.33	0					1	URH1	15	19	100
Unit1886	chr4:1273959-1274462	+	12	5.59	0					0
Unit1887	chr4:1274790-1275124	-	8	3.73	0					1	DIT1	18	21	100
Unit1888	chr4:1275287-1276355	+	71	33.06	1	DIT1	56	57	96	0					DIT1
Unit1889	chr4:1276444-1277323	-	1260	586.73	1	RPB7	95	100	88	0					RPB7
Unit1890	chr4:1277620-1278673	+	1248	581.15	1	MRP20	92	100	86	0					MRP20
Unit1891	chr4:1278815-1279124	+	9	4.19	0					0
Unit1892	chr4:1279125-1279846	-	94	43.77	0					1	PDR15	15	14	100	SUT489
Unit1893	chr4:1279171-1283861	+	1011	470.78	1	PDR15	98	100	100	0					PDR15,YDR406W-A
Unit1894	chr4:1284108-1287963	-	1144	532.72	1	TRS120	95	99	100	0					TRS120
Unit1895	chr4:1288080-1288942	-	2519	1173	1	ADE8	98	100	100	0					ADE8
Unit1896	chr4:1288313-1288953	+	44	20.49	0					1	ADE8	73	84	100
Unit1897	chr4:1289411-1290979	+	435	202.56	1	SIZ1	51	58	100	0					SIZ1
Unit1898	chr4:1291128-1292282	+	383	178.35	1	SIZ1	38	36	100	0					SIZ1
Unit1899	chr4:1291174-1292147	-	108	50.29	0					1	SIZ1	32	35	100	SUT490
Unit1900	chr4:1292300-1293098	-	1185	551.81	1	STE14	87	100	100	0					STE14
Unit1901	chr4:1293347-1294410	-	1218	567.18	1	DFM1	87	100	100	0					DFM1
Unit1902	chr4:1294692-1295508	+	1116	519.68	1	RRP17	85	99	100	0					RRP17
Unit1903	chr4:1295446-1298132	-	1455	677.54	2	ERD1_YDR415C	100;91	100;98	48;45	1	RRP17	11	0	4	YDR413C,ERD1
Unit1904	chr4:1295821-1296735	+	73	33.99	0					1	ERD1	71	79	100	SUT074
Unit1905	chr4:1298350-1300984	+	623	290.11	1	SYF1	95	99	100	0					SYF1
Unit1906	chr4:1300790-1300921	-	7	3.26	0					1	SYF1	5	5	100	CUT532
Unit1907	chr4:1301421-1302347	+	15125	7043.13	1	RPL12B	100	100	77	0					RPL12B
Unit1908	chr4:1301907-1302011	-	5	2.86	1	YDR417C	18	3	100	1	RPL12B	15	21	100
Unit1909	chr4:1302268-1302493	-	7	3.26	0					0
Unit1910	chr4:1303102-1303474	-	24	11.18	0					1	RAD30	16	16	100
Unit1911	chr4:1303174-1305383	+	462	215.14	1	RAD30	95	100	100	0					RAD30
Unit1912	chr4:1303531-1303835	-	6	2.79	0					1	RAD30	13	16	100
Unit1913	chr4:1305948-1307703	+	457	212.81	1	HKR1	30	27	100	0					HKR1
Unit1914	chr4:1308567-1311756	+	1509	702.68	1	HKR1	54	57	100	0					HKR1
Unit1915	chr4:1312017-1314888	+	588	273.81	1	ARO80	91	100	100	0					ARO80
Unit1916	chr4:1312095-1312482	-	14	6.52	0					1	ARO80	12	14	100
Unit1917	chr4:1315025-1317918	-	1254	583.94	1	SIP1	100	100	98	0					SIP1
Unit1918	chr4:1318013-1319218	-	739	344.12	1	CAD1	84	96	100	0					CAD1
Unit1919	chr4:1319282-1319796	-	335	156	1	DYN2	79	92	100	0					DYN2
Unit1920	chr4:1319501-1319637	+	6	2.79	0					1	DYN2	21	30	100	CUT092
Unit1921	chr4:1320062-1321994	+	400	186.26	1	SNX41	93	100	100	0					SNX41
Unit1922	chr4:1322140-1323467	+	3263	1519.45	1	RPN9	96	100	100	1	BNA7	12	3	9	RPN9
Unit1923	chr4:1323033-1323338	-	10	4.66	0					1	RPN9	22	26	100
Unit1924	chr4:1323449-1324321	-	258	120.14	1	BNA7	87	100	100	0					YDR428C
Unit1925	chr4:1323567-1323922	+	21	9.78	0					1	BNA7	36	45	100	CUT093
Unit1926	chr4:1324367-1325299	-	8209	3822.61	1	TIF35	89	100	100	0					TIF35
Unit1927	chr4:1325491-1328471	-	909	423.29	1	CYM1	94	100	100	0					CYM1
Unit1928	chr4:1328785-1330656	+	9415	4384.2	2	NPL3_YDR433W	92;100	99;100	71;34	0					NPL3,YDR433W
Unit1929	chr4:1331153-1332892	+	1624	756.23	1	GPI17	96	100	100	0					GPI17
Unit1930	chr4:1332885-1334234	-	1111	517.35	1	PPM1	94	100	87	0					PPM1
Unit1931	chr4:1334621-1337033	+	1230	572.76	1	PPZ2	98	100	100	0					PPZ2
Unit1932	chr4:1337331-1339408	+	437	203.49	2	GPI19_THI74	86;95	100;100	26;60	0					GPI19,THI74,LRS4
Unit1933	chr4:1337522-1337987	-	8	3.73	0					1	GPI19	55	58	74
Unit1934	chr4:1338244-1338786	-	33	15.37	0					1	THI74	41	47	100	SUT491
Unit1935	chr4:1338874-1339320	-	13	6.05	0					1	THI74	34	40	100	SUT491
Unit1936	chr4:1339670-1340904	+	269	125.26	1	LRS4	92	100	93	0					GPI19,THI74,LRS4
Unit1937	chr4:1340990-1342182	-	75	34.92	0					0					SUT492
Unit1938	chr4:1342456-1344294	+	586	272.88	1	DOT1	94	100	100	0					DOT1
Unit1939	chr4:1344306-1345129	-	546	254.25	1	APT2	84	100	100	0					APT2
Unit1940	chr4:1344518-1345097	+	22	10.24	0					1	APT2	59	99	100
Unit1941	chr4:1345241-1349667	-	1195	556.47	1	SSN2	92	94	97	0					SSN2
Unit1942	chr4:1349728-1349919	-	16	7.45	1	SSN2	4	4	100	0					SSN2
Unit1943	chr4:1350273-1352340	+	700	325.96	1	YDR444W	91	100	100	0					YDR444W
Unit1944	chr4:1353307-1353496	-	17	7.92	0					0					SUT493
Unit1945	chr4:1354657-1355569	-	11475	5343.46	1	RPS17B	92	100	93	0					RPS17B
Unit1946	chr4:1355079-1355180	+	5	2.94	0					1	RPS17B	11	14	100
Unit1947	chr4:1355986-1357406	+	740	344.59	1	ADA2	94	100	100	0					ADA2
Unit1948	chr4:1356952-1357149	-	6	2.79	0					1	ADA2	13	15	100
Unit1949	chr4:1357427-1358859	-	323	150.41	1	UTP6	91	97	99	0					UTP6
Unit1950	chr4:1359962-1360988	+	24374	11350	1	RPS18A	87	95	92	0					RPS18A
Unit1951	chr4:1360463-1360788	-	9	4.19	0					1	RPS18A	30	37	100
Unit1952	chr4:1360950-1362175	-	810	377.19	1	YHP1	90	100	100	0					YHP1
Unit1953	chr4:1361082-1361634	+	22	10.24	0					1	YHP1	41	49	100
Unit1954	chr4:1361659-1362241	+	17	7.92	0					1	YHP1	43	49	100
Unit1955	chr4:1362772-1365034	+	6126	2852.64	1	PPN1	98	100	100	0					PPN1
Unit1956	chr4:1363434-1363642	-	6	2.79	0					1	PPN1	9	10	100
Unit1957	chr4:1364415-1364612	-	5	2.33	0					1	PPN1	9	10	100
Unit1958	chr4:1364969-1365664	-	295	137.37	1	TSA2	88	100	100	0					TSA2
Unit1959	chr4:1366015-1366817	-	4216	1963.23	1	GUK1	87	99	83	0					GUK1
Unit1960	chr4:1366942-1367136	+	5	2.33	0					0					CUT097
Unit1961	chr4:1367482-1369432	+	1419	660.77	1	NHX1	93	100	100	0					NHX1
Unit1962	chr4:1369718-1379903	+	3392	1579.52	1	TOM1	99	100	98	0					TOM1
Unit1963	chr4:1379970-1382059	-	995	463.33	1	HEH2	92	100	100	0					HEH2
Unit1964	chr4:1382200-1383492	-	424	197.44	1	PFA5	91	100	100	0					PFA5
Unit1965	chr4:1382807-1383091	+	5	2.33	0					1	PFA5	20	25	100
Unit1966	chr4:1383257-1383449	+	7	3.26	0					1	PFA5	13	16	100
Unit1967	chr4:1383728-1384909	+	536	249.59	1	TFB3	95	100	99	0					TFB3
Unit1968	chr4:1385128-1385409	+	2211	1029.58	1	MFA1	81	100	89	0
Unit1969	chr4:1385401-1385782	-	242	112.69	1	YDR461C-A	77	100	100	0					YDR461C-A
Unit1970	chr4:1385948-1386623	+	443	206.29	1	MRPL28	100	100	96	0					MRPL28
Unit1971	chr4:1386814-1388514	+	1439	670.09	1	STP1	93	100	100	0					STP1
Unit1972	chr4:1388811-1393280	+	2133	993.26	1	SPP41	98	100	100	0					SPP41
Unit1973	chr4:1393203-1394668	-	1750	814.91	1	RMT2	99	100	100	0					RMT2
Unit1974	chr4:1394963-1398097	+	1185	551.81	1	PKH3	100	100	97	0					PKH3
Unit1975	chr4:1397037-1398789	-	1704	793.49	2	YDR467C_TLG1	100;94	100;100	30;50	1	PKH3	34	29	58
Unit1976	chr4:1399012-1399878	+	708	329.69	1	SDC1	88	99	91	1	UGO1	16	12	32	SDC1
Unit1977	chr4:1399571-1401238	-	491	228.64	1	UGO1	96	100	98	1	SDC1	25	0	14	UGO1
Unit1978	chr4:1401708-1402706	+	13129	6113.67	1	RPL27B	96	100	97	0					RPL27B
Unit1979	chr4:1401793-1401957	-	5	2.33	0					1	RPL27B	16	21	100
Unit1980	chr4:1402351-1402486	-	5	2.33	0					1	RPL27B	13	17	100
Unit1981	chr4:1402957-1403128	+	13	6.05	0					0					SNR13
Unit1982	chr4:1403227-1404318	+	642	298.95	1	TRS31	98	100	96	0					TRS31
Unit1983	chr4:1403893-1404272	-	7	3.26	0					1	TRS31	35	32	100
Unit1984	chr4:1404300-1405871	-	859	400	1	PRP3	95	100	98	0					PRP3
Unit1985	chr4:1406150-1407415	+	85	39.58	0					0					SUT075
Unit1986	chr4:1407392-1410143	-	2109	982.08	1	JIP4	97	100	100	0					JIP4
Unit1987	chr4:1407470-1408731	+	68	31.66	0					1	JIP4	45	48	100	SUT075
Unit1988	chr4:1409547-1409743	+	5	2.33	0					1	JIP4	7	7	100
Unit1989	chr4:1410298-1411604	-	1008	469.39	1	YDR476C	97	100	71	0					YDR476C
Unit1990	chr4:1410564-1411180	+	16	7.45	0					1	YDR476C	65	82	100	SUT076
Unit1991	chr4:1411320-1411906	+	31	14.44	0					0					SUT076
Unit1992	chr4:1412146-1414366	+	2421	1127.37	1	SNF1	96	100	100	0					SNF1
Unit1993	chr4:1414594-1416190	+	288	134.11	1	SNM1	90	96	100	1	PEX29	58	59	68	SNM1
Unit1994	chr4:1415179-1417074	-	758	352.97	1	PEX29	96	100	94	1	SNM1	60	0	56	PEX29
Unit1995	chr4:1417159-1418405	+	353	164.38	1	DIG2	95	100	89	0					DIG2
Unit1996	chr4:1417406-1418109	-	30	13.97	0					1	DIG2	60	72	100
Unit1997	chr4:1418478-1420903	-	8406	3914.35	2	PHO8_CWC21	98;94	100;100	77;24	0					PHO8
Unit1998	chr4:1420839-1422565	+	6615	3080.35	1	KRE2	98	100	88	1	CWC21	16	0	6	KRE2
Unit1999	chr4:1422784-1424657	+	377	175.55	1	VPS52	88	97	100	0					VPS52
[truncated: 6,779 more rows]

## Sheet: ManualUnits
UnitName	Position	Strand	NumSegments(PairedReads)	Expression(RPKM)	NumberCloseSenseGenes	PossibleSenseToGenes	%overlapOfTranscriptToSense	%overlapOfORFToSense	%overlapOfUnitToSense	NumberCloseAntisenseGenes	PossibleAntisenseToGenes	%overlapOfTranscriptToAntiSense	%overlapOfORFToAntiSense	%overlapOfUnitToAntiSense	Xu_Unit
Unit1	chr1:13119-13733	+	72	6.97	0					1	YAL064C-A	81	97	76
Unit2	chr1:31504-34423	-	673	13.7	0					2	GDH3_BDH2	81;69	100;78	53;37	SUT435
Unit3	chr1:68787-69640	+	69	4.81	0					1	CYC3	83	91	98	SUT003
Unit4	chr1:71756-73236	-	107	4.29	1	YAL037C-B	86	93	68	1	CDC19	84	96	100
Unit5	chr2:24802-28686	-	2134	32.64	1	ECM21	100	100	97	1	YBL100W-C	100	100	8	ECM21
Unit6	chr2:46598-47268	+	63	5.59	0					1	SCS22	82	94	100	SUT005
Unit7	chr2:115476-117399	+	118	3.65	0					1	YBL055C	100	100	91
Unit8	chr2:126176-127424	-	186	8.85	0					1	MOH1	100	100	49	SUT438
Unit9	chr2:181497-182300	+	30	2.22	0					1	HAP3	100	100	86
Unit10	chr2:241671-242624	+	37	2.31	0					1	RER2	81	100	100	SUT009
Unit11	chr2:276737-280676	+	393	5.93	1	GAL1	74	100	46	1	GAL10	75	77	44	SUT013
Unit12	chr2:371471-373004	+	197	7.63	0					1	TIP1	100	100	57	SUT016
Unit13	chr2:375954-378777	+	128	2.69	0					1	TAT1	96	100	92
Unit14	chr2:380488-381305	-	41	2.98	0					1	YBR071W	72	87	100
Unit15	chr2:427122-427512	+	12	1.83	0					1	MRS5	74	100	100
Unit16	chr2:427725-429223	+	69	2.74	0					1	PHO3	90	98	98
Unit17	chr2:429549-431808	+	119	3.13	0					1	PHO5	93	100	66	CUT025
Unit18	chr2:453578-454689	+	98	5.24	0					1	IML3	84	100	99	SUT017
Unit19	chr2:474317-477057	+	256	5.55	0					1	TKL2	99	100	81	SUT018
Unit20	chr2:581712-582279	+	18	1.89	0					1	UMP1	83	100	98
Unit21	chr2:595079-595787	+	16	1.34	0					1	YBR182C-A	100	100	56
Unit22	chr2:602546-603444	-	30	1.98	0					1	GDT1	78	97	100
Unit23	chr2:614454-615080	+	43	4.08	0					2	YBR196C-B_YBR197C	89;27	100;0	43;50	CUT030
Unit24	chr2:624419-625013	+	11	1.1	0					1	YBR201C-A	71	100	100
Unit25	chr2:773889-774420	-	35	3.92	0					1	YBR285W	79	100	100
Unit26	chr2:789121-792079	-	386	7.75	0					1	SUL1	100	100	94	SUT452
Unit27	chr3:16969-18581	-	131	4.83	0					1	VAC17	95	100	86
Unit28	chr3:39667-40861	+	200	9.95	0					1	YCL049C	94	100	97	SUT025
Unit29	chr3:41443-41751	-	14	2.7	0					1	YCL048W-A	70	100	100
Unit30	chr3:104410-105548	+	51	2.66	0					1	ILV6	91	100	92
Unit31	chr3:110757-111739	+	49	2.96	0					1	YCL002C	80	100	100	PGS1
Unit32	chr3:113363-114098	-	59	4.77	0					2	YCL001W-A_YCL001W-B	42;95	38;100	38;59	SUT455
Unit33	chr3:125428-126856	+	77	3.2	0					1	YCR007C	70	100	77	SUT031
Unit34	chr3:132269-133753	+	60	2.4	0					1	ADY2	85	100	65
Unit35	chr3:137717-138996	-	69	3.2	1	YCR013C	82	92	54	1	PGK1	88	100	100
Unit36	chr3:156094-157111	+	68	3.97	0					1	HSP30	84	100	100
Unit37	chr3:208068-209849	+	621	20.71	1	YCR045W-A	100	100	31	1	YCR045C	98	100	92	YCR045W-A
Unit38	chr3:213940-214831	-	74	4.93	0					1	YCR051W	94	100	97
Unit39	chr3:223516-224336	+	106	7.68	0					1	YIH1	80	91	99	SUT037
Unit40	chr3:224308-224728	-	31	4.38	0					1	TAH1	79	99	100
Unit41	chr3:309028-310024	-	113	6.74	0					1	ADH7	78	88	100	SUT459
Unit42	chr4:125596-126451	-	100	6.95	1	YDL187C	65	74	40	1	YDL186W	83	100	100	YDL187C
Unit43	chr4:134726-135534	-	174	12.79	0					1	INH1	99	100	65	SUT460
Unit44	chr4:213317-215761	-	203	4.93	0					1	RGT2	91	100	100
Unit45	chr4:216526-217175	-	50	4.58	0					1	ARF2	54	100	100
Unit46	chr4:232405-234422	-	172	5.07	0					1	VCX1	100	100	73	SUT461
Unit47	chr4:234791-235971	-	47	2.37	0					1	PCL2	97	100	97
Unit48	chr4:241227-241945	-	46	3.81	0					1	SNA4	68	100	87
Unit49	chr4:301523-302147	-	54	5.14	1	YDL086C-A	93	100	95	1	YDL086W	61	76	100	YDL086C-A
Unit50	chr4:371126-371946	-	99	7.17	0					1	NPC2	93	100	99	SUT462
Unit51	chr4:433413-434054	-	39	3.61	0					1	APC11	92	100	100	SUT464
Unit52	chr4:461624-462411	-	92	6.94	1	YDR008C	47	46	33	1	TRP1	65	85	97	YDR008C
Unit53	chr4:555648-556468	+	33	2.39	0					1	TPI1	87	100	100
Unit54	chr4:569175-570354	+	37	1.86	0					1	UBC5	94	100	59
Unit55	chr4:582655-583493	+	17	1.21	0					1	OCA6	92	100	99
Unit56	chr4:587989-588408	+	14	1.98	0					1	FMP16	85	100	98	CUT067
Unit57	chr4:589750-592144	+	156	3.87	0					1	IPT1	95	100	75
Unit58	chr4:600725-601956	-	46	2.22	0					1	SED1	85	100	100
Unit59	chr4:617456-618430	+	59	3.6	0					1	RRP1	92	100	97
Unit60	chr4:700149-702782	-	210	4.74	1	ECM18	97	100	96	1	YDR124W	75	100	47	ECM18
Unit61	chr4:794474-795851	+	36	1.55	0					1	YDR169C-A	99	100	25	CUT071
Unit62	chr4:831918-832551	+	27	2.53	0					1	YDR185C	85	100	100	SUT061
Unit63	chr4:910056-911390	-	95	4.23	0					1	YDR222W	89	100	100	SUT475
Unit64	chr4:911424-913732	-	161	4.14	0					1	CRF1	100	100	89	SUT475
Unit65	chr4:946720-948225	-	91	3.59	0					1	AMD2	81	86	100	PRP28
Unit66	chr4:954140-954849	-	48	4.02	0					1	TRS23	72	86	94
Unit67	chr4:955029-955499	-	17	2.15	0					1	YDR246W-A	100	100	85
Unit68	chr4:957814-958472	+	14	1.26	0					1	YDR248C	68	90	95	SUT062
Unit69	chr4:963423-964517	+	182	9.88	1	BTT1	90	97	98	1	MET32	69	92	58	BTT1
Unit70	chr4:968055-969722	+	295	10.51	0					1	CTA1	93	100	100	SUT063
Unit71	chr4:1013516-1016892	+	118	2.08	0					2	PMP3_MTH1	33;100	74;100	7;50	SUT065
Unit72	chr4:1102366-1103563	-	78	3.87	0					1	HIM1	80	85	97	SUT481
Unit73	chr4:1108257-1108625	+	19	3.07	1	YDR320W-B	72	100	66	1	DAD4	81	100	92
Unit74	chr4:1213903-1214869	-	44	2.71	0					1	YPR1	80	99	100
Unit75	chr4:1228410-1229603	+	4581	228.12	1	ATP17	100	100	68	1	LSM6	84	100	43	ATP17
Unit76	chr4:1234136-1236188	-	298	8.63	0					1	ARO10	96	100	100	SUT485
Unit77	chr4:1239470-1239786	-	16	3.01	0					1	RPP2B	54	91	100
Unit78	chr4:1288263-1289016	+	45	3.55	0					1	ADE8	78	91	92
Unit79	chr4:1295774-1296779	+	76	4.49	0					1	ERD1	78	83	100	SUT074
Unit80	chr4:1338189-1339394	-	52	2.56	0					1	THI74	92	100	100	SUT491
Unit81	chr4:1344461-1345170	+	28	2.35	0					1	APT2	72	100	100
Unit82	chr4:1361154-1362300	+	45	2.33	0					1	YHP1	82	96	98
Unit83	chr4:1410491-1411987	+	57	2.26	0					1	YDR476C	77	93	49	SUT076
Unit84	chr4:1451366-1453084	-	89	3.08	0					1	PLM2	93	99	99	SUT494
Unit85	chr4:1456200-1456751	+	27	2.91	0					1	SPG3	94	100	99	SUT078
Unit86	chr4:1469816-1470380	-	21	2.21	0					1	ACN9	78	92	83
Unit87	chr4:1489257-1489862	-	49073	4818.67	1	YDR524C-B	93	100	61	1	YDR524W-C	100	100	48	YDR524C-B,YDR524C-A
Unit88	chr4:1489433-1489826	+	16	2.42	1	YDR524W-C	53	58	39	1	YDR524C-B	84	100	85
Unit89	chr4:1500684-1502744	+	95	2.74	0					1	HSP31	100	100	55
Unit90	chr4:1508029-1509790	-	132	4.45	0					1	STL1	92	98	100	SUT498
Unit91	chr5:26173-29611	+	862	14.9	2	HPA3_SIT1	98;98	100;100	42;60	1	YEL067C	81	100	22	SIT1
Unit92	chr5:100790-101308	-	19	2.18	0					1	CUP5	61	96	100
Unit93	chr5:133108-135245	-	116	3.22	0					1	GLC3	92	100	100	SUT504
Unit94	chr5:192726-194169	-	76	3.13	0					1	ISC1	88	96	100	SUT510
Unit95	chr5:225963-227026	-	83	4.64	0					1	PHM8	84	92	100	KRE29
Unit96	chr5:228636-229608	+	30	1.83	1	YER038W-A	51	51	30	2	HVG1_YER039C-A	70;100	76;100	69;43	FMP49
Unit97	chr5:263469-265851	+	45	1.12	0					2	GIP2_HIS1	31;95	14;100	28;46
Unit98	chr5:270681-271540	+	49	3.39	0					1	HMF1	92	100	63	SUT092
Unit99	chr5:273954-276311	-	360	9.07	0					1	FCY21	92	100	80	SUT514
Unit100	chr5:276336-278165	-	295	9.58	0					1	FCY22	95	100	93	SUT514
Unit101	chr5:279872-280882	+	255	15	0					1	HOR2	96	100	95
Unit102	chr5:281648-282537	-	48	3.21	0					1	THO1	95	100	100	CUT557
Unit103	chr5:285187-287402	+	280	7.51	0					1	ICL1	96	100	93	SUT093
Unit104	chr5:302653-303175	-	383	43.59	0					1	VTC1	73	95	90	CUT561
Unit105	chr5:318912-319510	-	31	3.08	0					1	YER079W	66	94	100
Unit106	chr5:399443-401014	+	88	3.33	0					1	AVT6	97	100	95
Unit107	chr5:463191-464865	+	44	1.56	0					1	SCC4	81	88	100
Unit108	chr5:503144-503903	+	41	3.21	0					1	YER163C	81	91	97
Unit109	chr6:23279-25227	-	187	5.7	0					1	DAK2	96	100	98	YFL054C
Unit110	chr6:28248-32577	+	373	5.12	1	YFL052W	97	99	100	1	YFL051C	100	100	16	YFL052W
Unit111	chr6:51575-52896	-	72	3.24	0					1	YFL040W	73	81	100
Unit112	chr6:104086-104502	+	34	4.86	0					1	GNA1	57	77	100
Unit113	chr6:114938-115761	-	3858	278.49	1	WWM1	91	100	99	1	AUA1	89	100	52	WWM1
Unit114	chr6:223228-223420	+	8	2.48	0					1	RPL29	51	97	100
Unit115	chr6:225642-226604	+	369	22.79	1	YFR034W-A	100	100	51	2	PHO4_YFR035C	34;100	32;100	42;59	YFR034W-A
Unit116	chr7:31892-32683	-	56	4.21	0					1	RMR1	76	100	100	SUT533
Unit117	chr7:95576-97214	-	141	5.11	0					1	MIG2	100	100	82	SUT536
Unit118	chr7:141904-144126	-	936	25.02	1	YGL193C	84	100	19	1	IME4	99	100	89	YGL193C
Unit119	chr7:148207-148600	+	20	3.02	0					1	RPS26A	70	100	100
Unit120	chr7:187446-190904	-	4415	75.85	1	PMR1	100	100	99	1	HUR1	86	100	13	PMR1
Unit121	chr7:308836-310127	+	45	2.07	0					1	VPS73	78	88	100	SUT113
Unit122	chr7:312127-313070	-	40	2.52	0					1	YGL101W	96	100	100
Unit123	chr7:343288-345345	+	321	9.27	1	LIF1	97	100	97	1	MF(ALPHA)2	100	100	27	LIF1
Unit124	chr7:362196-364046	+	94	3.02	0					1	HNM1	94	100	100	SUT116
Unit125	chr7:383506-384541	-	46	2.64	1	YGL063C-A	39	24	13	1	PUS2	59	79	100
Unit126	chr7:557517-559039	-	671	26.19	1	CAX4	100	100	95	1	YGR035W-A	89	100	25	CAX4
Unit127	chr7:560605-561360	-	36	2.83	0					1	ORM1	75	100	100
Unit128	chr7:577167-579322	-	149	4.11	0					1	BUD9	99	100	96	SUT551
Unit129	chr7:610466-611428	-	45	2.78	0					1	ERG25	71	93	100
Unit130	chr7:617390-617993	+	50	4.93	1	YGR064W	82	100	78	1	SPT4	100	100	84	CUT151
Unit131	chr7:620663-621923	+	55	2.59	0					1	YGR066C	100	100	86
Unit132	chr7:635698-636900	-	129	6.38	2	YGR073C_PRP38	69;91	79;100	33;71	1	SMD1	90	100	59	YGR073C,PRP38
Unit133	chr7:676560-677331	-	158	12.17	0					1	TPC1	67	75	100	SUT554
Unit134	chr7:713436-714873	-	81	3.35	0					1	YGR110W	82	87	88	SUT557
Unit135	chr7:731364-733069	+	737	25.68	0					1	MEP1	84	100	100	SUT128
Unit136	chr7:756598-757413	-	93	6.78	0					1	PEX4	78	93	75	SUT560
Unit137	chr7:770659-771968	-	39	1.77	0					1	VPS62	82	93	100
Unit138	chr7:784143-784977	+	35	2.49	0					1	YGR146C	71	100	100	SUT132
Unit139	chr7:785239-786055	+	85	6.19	0					1	YGR146C-A	84	100	37	SUT132
Unit140	chr7:800561-801851	-	72	3.32	0					1	PTI1	85	99	100	SUT564
Unit141	chr7:805278-806051	+	25	1.92	0					1	MTR3	73	99	100	CUT158
Unit142	chr7:845751-846494	+	60	4.8	0					1	CBP4	98	100	99
Unit143	chr7:905017-905738	-	134	11.04	0					1	YGR203W	87	100	83	SUT567
Unit144	chr7:917045-919870	+	243	5.11	1	SLI1	96	100	88	1	RTA1	100	100	41	SLI1
Unit145	chr7:942620-944848	-	400	10.67	0					1	AZR1	100	100	92	SUT569
Unit146	chr7:974276-974809	+	227	25.3	0					1	YGR240C-A	82	100	61	SUT141
Unit147	chr7:985775-986689	-	145	9.42	0					1	SOL4	84	93	89
Unit148	chr8:14677-15917	-	161	7.71	0					2	ECM34_YHL042W	100;39	100;56	57;28	SUT573
Unit149	chr8:53433-54312	+	56	3.78	0					1	YHL026C	72	77	95
Unit150	chr8:56536-58872	-	363	9.23	0					1	RIM4	92	100	100	SUT574
Unit151	chr8:74254-75045	-	73	5.48	1	DUR3	25	0	99	1	YHL015W-A	100	100	36	DUR3
Unit152	chr8:75403-75846	-	36	4.83	0					1	RPS20	59	100	100
Unit153	chr8:121949-122879	+	88	5.62	0					1	YHR007C-A	100	100	45	SUT153
Unit154	chr8:122904-123821	+	43	2.79	0					1	SOD2	87	97	85	SUT153
Unit155	chr8:149456-150455	+	99	5.89	1	ECM12	74	48	96	1	YHR022C	92	100	98	ECM12
Unit156	chr8:151076-151416	+	13	2.27	0					1	YHR022C-A	43	100	95	SUT154
Unit157	chr8:189126-190313	+	47	2.35	0					1	SRB2	80	100	70	SUT156
Unit158	chr8:204580-207274	-	287	6.33	1	YHR049C-A	32	20	6	2	YHK8_FSH1	96;97	100;100	68;34	YHR049C-A
Unit159	chr8:221430-222836	+	83	3.51	0					1	GIC1	91	100	82	SUT158
Unit160	chr8:237011-237689	-	53	4.64	0					1	PCL5	58	98	100
Unit161	chr8:280886-281225	-	14	2.45	0					1	RTC3	56	81	100	SUT583
Unit162	chr8:294800-296483	+	194	6.85	0					1	HXT5	73	93	100	SUT164
Unit163	chr8:314246-314824	+	34	3.49	0					1	YHR100C	69	77	92	SUT165
Unit164	chr8:333239-334238	-	60	3.57	0					1	UBA4	66	76	100
Unit165	chr8:334429-336074	+	134	4.84	0					1	YHR112C	89	100	100	SUT166
Unit166	chr8:356550-358032	-	159	6.37	0					1	NDT80	71	78	100	SUT587
Unit167	chr8:383551-384725	-	160	8.1	0					1	CHS7	79	99	89	SUT588
Unit168	chr8:385543-386981	-	86	3.55	0					1	DSE2	68	97	79
Unit169	chr8:411068-412224	+	41	2.11	0					1	LIN1	71	82	100	CUT181
Unit170	chr8:419090-420176	+	63	3.45	1	YHR159W	35	0	86	1	PEX18	100	100	97	YHR159W
Unit171	chr8:456473-458470	-	128	3.81	0					1	YHR177W	100	100	92	SUT592
Unit172	chr8:484050-484609	-	57	6.06	0					1	PTH1	64	96	100	SUT595
Unit173	chr8:519284-520270	-	54	3.25	0					1	CRG1	70	95	100	SUT599
Unit174	chr9:39403-41553	+	796	21.99	1	YIL161W	92	100	39	1	POT1	77	100	68	SUT177
Unit175	chr9:76376-77358	+	34	2.06	0					1	PAN6	73	98	100	SUT178
Unit176	chr9:132367-133869	-	79	3.12	0					1	QDR2	81	92	100	SUT606
Unit177	chr9:155259-155836	-	44	4.53	0					1	COX5B	78	93	100	SUT609
Unit178	chr9:175449-177394	+	215	6.57	0					1	XBP1	89	93	98	YIL100W
Unit179	chr9:195403-196331	-	121	7.75	0					1	YIL089W	71	100	90	SUT610
Unit180	chr9:257805-258836	+	122	7.03	0					1	MMF1	74	100	56
Unit181	chr9:289233-290303	+	220	12.21	0					1	CAP2	90	99	89	SUT187
Unit182	chr9:290342-291491	+	64	3.31	0					1	BCY1	67	86	100	SUT188
Unit183	chr9:321249-321868	-	28	2.69	0					1	SNL1	77	87	100
Unit184	chr9:328123-332129	+	262	3.89	0					1	PDR11	88	93	100	SUT189
Unit185	chr9:333603-334487	-	51	3.43	0					1	TIR3	70	94	98	SUT613
Unit186	chr9:384592-385756	+	482	24.6	1	YAP5	85	100	100	1	YIR018C-A	28	100	25	YAP5
Unit187	chr10:67910-68863	+	65	4.05	0					1	ELO1	72	93	100	SUT200
Unit188	chr10:76833-79978	+	211	3.99	0					1	SWE1	92	99	80	SUT201
Unit189	chr10:82041-83089	+	52	2.95	0					1	YJL185C	87	100	99
Unit190	chr10:101141-101890	+	47	3.73	0					1	ASG7	88	100	98	SUT202
Unit191	chr10:111654-113384	+	157	5.39	0					1	YJL163C	92	100	100	SUT203
Unit192	chr10:123770-126416	+	323	7.25	0					1	FAR1	98	100	100	SUT204
Unit193	chr10:126918-129040	+	73	2.04	0					1	SSY5	81	97	100
Unit194	chr10:150973-151672	-	116	9.86	0					1	RPB4	81	98	100	YUR1
Unit195	chr10:181518-182691	+	46	2.33	0					2	YJL127C-B_SPT10	52;35	100;21	25;78	CUT206
Unit196	chr10:191143-192233	-	98	5.34	1	YJL119C	100	100	48	1	YJL118W	75	90	64	YJL119C
Unit197	chr10:193823-195021	+	326	16.17	0					1	NCA3	77	100	100	SUT206
Unit198	chr10:217630-218886	+	72	3.41	0					1	PRM10	93	100	100	SUT207
Unit199	chr10:224793-227122	-	118	3.01	0					1	SET4	88	100	88	SUT627
Unit200	chr10:289760-291050	+	68	3.13	0					1	PRY1	94	100	90	SUT209
Unit201	chr10:291616-295060	+	1241	21.41	2	YJL077W-B_YJL077W-A	100;100	100;100	9;8	2	PRY3_ICS3	78;84	89;100	71;15	YJL077W-B,YJL077W-A
Unit202	chr10:375097-375867	+	47	3.63	0					1	LOH1	90	100	100	SUT210
Unit203	chr10:458103-458577	+	28	3.51	0					1	SPC1	58	88	74	SUT213
Unit204	chr10:466474-468604	+	88	2.45	2	YJR018W_YJR020W	100;100	100;100	26;25	2	ESS1_TES1	79;100	100;100	31;59	YJR018W,YJR020W
Unit205	chr10:518695-519402	+	14	1.18	0					1	VPS55	72	100	82
Unit206	chr10:526332-528500	-	2810	77	1	UTR1	96	100	85	1	CYC1	83	98	24	UTR1
Unit207	chr10:573044-573727	-	37	3.22	0					1	MOG1	77	98	100
Unit208	chr10:586027-587450	+	648	27.05	2	STE18_YJR087W	87;100	100;100	33;39	1	YJR088C	99	100	88
Unit209	chr10:611040-612071	-	95	5.47	0					1	YJR096W	93	100	100	SUT644
Unit210	chr10:622447-624561	-	14470	406.63	1	SOD1	99	100	31	1	ADO1	89	97	52
Unit211	chr10:627007-628654	-	305	11	0					1	YJR107W	100	100	72	SUT646
Unit212	chr10:703470-705242	-	331	11.1	0					1	HMS2	91	98	65	SUT650
Unit213	chr10:722285-724240	-	214	6.5	0					1	PGU1	100	100	79	SUT651
Unit214	chr11:22198-23961	-	269	9.06	0					1	JEN1	83	93	100	SUT658
Unit215	chr11:80133-80728	+	30	3	0					1	ACP1	83	100	86
Unit216	chr11:128039-130315	-	145	3.78	0					1	YKL171W	72	80	100	SUT659
Unit217	chr11:153261-154685	-	429	17.9	1	RCN1	100	100	65	1	ELF1	86	100	39	RCN1
Unit218	chr11:163608-164404	+	56	4.18	1	YKL153W	85	99	76	1	GPM1	79	100	100
Unit219	chr11:164917-166174	+	105	4.96	0					1	YKL151C	87	100	100	MCR1
Unit220	chr11:175831-176553	+	29	2.39	0					1	RPC25	73	100	100
Unit221	chr11:200553-201580	+	40	2.31	0					1	PMU1	84	97	98	SUT232
Unit222	chr11:235839-236650	-	34	2.49	0					1	YKL107W	67	87	100	YKL106C-A
Unit223	chr11:245787-247393	+	87	3.22	0					1	LAP4	78	100	100	CUT229
Unit224	chr11:258888-259242	-	21	3.52	0					1	CWP2	64	100	100
Unit225	chr11:263989-265610	-	374	13.71	0					1	MBR1	89	100	79	SUT665
Unit226	chr11:303223-306682	-	603	10.36	0					2	YKL071W_YKL070W	100;100	100;100	29;20	SUT670
Unit227	chr11:308653-309322	-	17	1.51	0					1	YKL068W-A	89	100	87	SUT671
Unit228	chr11:326136-327163	+	143	8.27	0					1	FBA1	78	92	100
Unit229	chr11:333938-334619	+	42	3.66	0					1	TMA19	75	100	100
Unit230	chr11:338810-339227	+	15	2.14	0					1	MDM35	79	100	90
Unit231	chr11:339397-340840	+	120	4.94	1	YKL053W	51	52	20	1	ASK1	83	90	62
Unit232	chr11:340741-342177	-	928	38.39	0					1	SFK1	73	100	100	SUT674
Unit233	chr11:359795-362041	-	1864	49.3	1	NFU1	100	100	49	1	VPS24	89	99	41	NFU1
Unit234	chr11:368833-369331	-	94	11.21	1	YKL036C	44	41	52	1	YKL037W	76	91	85	YKL036C
Unit235	chr11:461264-462231	+	38	2.33	0					1	YKR011C	72	90	100	SUT237
Unit236	chr11:463604-464675	-	146	8.1	1	YKR012C	44	41	24	1	PRY2	72	100	100	YKR012C
Unit237	chr11:466088-468780	+	184	4.06	0					1	YKR015C	92	100	85	SUT238
Unit238	chr11:521562-523645	-	438	12.49	1	YKR045C	91	100	33	1	UIP5	95	100	73	SUT681
Unit239	chr11:521593-523631	+	929	27.08	1	UIP5	93	100	73	1	YKR045C	89	100	33	UIP5
Unit240	chr11:523809-524936	+	1328	70	0					1	PET10	88	100	89	YKR047W
Unit241	chr11:526471-530339	+	1487	22.84	1	TRK2	100	100	96	1	FMP46	84	100	13	TRK2
Unit242	chr11:533244-535081	+	237	7.66	0					1	YSR3	100	100	79	SUT240
Unit243	chr11:560477-561928	+	63	2.58	0					1	LAS1	79	96	100
Unit244	chr12:18090-19751	-	178	6.37	0					1	MMP1	78	92	100
Unit245	chr12:25761-27072	+	70	3.17	0					1	JLP1	84	100	100	SUT245
Unit246	chr12:39831-40456	+	12	1.14	0					1	COF1	75	95	100
Unit247	chr12:97918-98896	+	44	2.67	0					1	YLL023C	94	100	100	CUT246
Unit248	chr12:158074-159981	+	136	4.24	0					1	THI73	88	91	91	SUT247
Unit249	chr12:203234-204029	-	92	6.87	0					1	YLR030W	80	93	100	SUT687
Unit250	chr12:224867-225177	+	21	4.02	0					1	COX12	47	100	100
Unit251	chr12:228886-229723	+	51	3.62	1	YLR041W	86	100	53	1	YLR040C	88	100	97	YLR041W
Unit252	chr12:229960-230495	+	42	4.66	0					1	YLR042C	78	100	100	YLR041W
Unit253	chr12:231554-234123	+	123	2.84	0					2	TRX1_PDC1	94;95	100;100	22;72
Unit254	chr12:245584-246270	+	235	20.35	0					1	YLR050C	86	100	86	SUT253
Unit255	chr12:247172-248490	+	587	26.46	1	IES3	93	100	67	1	YLR053C	93	100	37	IES3
Unit256	chr12:259778-260855	+	74	4.08	0					1	REX2	74	95	81	SUT255
Unit257	chr12:274333-275290	+	49	3.04	0					1	XYL2	75	82	100	SUT256
Unit258	chr12:322208-323369	-	49	2.51	0					1	YLR091W	89	100	100	SUT693
Unit259	chr12:323478-325625	-	241	6.67	0					1	SUL2	73	78	100	SUT694
Unit260	chr12:339819-340974	+	51	2.62	0					1	ICT1	83	94	100	SUT261
Unit261	chr12:369760-370193	+	61	8.37	0					1	CCW12	67	85	100
Unit262	chr12:387943-390410	+	457	11	1	YLR120W-A	100	100	12	1	YPS3	100	100	73	YLR120W-A
Unit263	chr12:391866-395404	+	442	7.42	1	YLR125W	100	100	17	1	YLR126C	78	85	22	YLR124W,YLR125W
Unit264	chr12:498946-499397	-	38	5.01	0					1	RPS31	63	98	100
Unit265	chr12:540783-541656	+	97	6.6	0					1	YLR194C	82	100	100	SUT270
Unit266	chr12:641443-642381	-	188	11.91	0					1	SYM1	90	100	76	SUT701
Unit267	chr12:673084-674020	+	9096	577.32	1	RPS28B	95	100	97	1	YLR264C-A	92	100	31	RPS28B
Unit268	chr12:680238-680899	-	17	1.53	0					1	SEC22	76	94	100
Unit269	chr12:721959-722386	+	19	2.64	0					1	ATP14	74	100	100	CUT270
Unit270	chr12:724060-724647	-	38	3.85	0					1	YLR297W	56	96	100
Unit271	chr12:764770-766202	+	402	16.68	2	NKP2_YLR317W	91;100	100;100	42;44	1	TAD3	80	86	73	NKP2,YLR317W
Unit272	chr12:781116-781351	+	9	2.28	0					1	RPL38	30	88	100
Unit273	chr12:806909-808738	-	86	2.79	0					1	SPO77	89	94	79	SUT707
Unit274	chr12:815820-818179	-	843	21.23	0					2	YLR342W-A_GAS2	71;100	94;100	11;79
Unit275	chr12:853828-854665	-	53	3.76	0					2	YLR363W-A_GRX8	29;69	0;100	22;84	YLR364C-A
Unit276	chr12:873774-874941	+	89	4.53	0					1	FBP1	89	97	96	SUT281
Unit277	chr12:897947-898904	-	41	2.55	0					1	RPS29A	98	100	96
Unit278	chr12:903069-903370	-	13	2.57	0					1	ECM19	44	89	100
Unit279	chr12:909678-911675	+	33	0.98	0					2	COX8_VPS33	58;69	100;69	19;83	SUT282
Unit280	chr12:1011537-1012162	+	101	9.6	0					1	DIF1	84	100	93
Unit281	chr12:1025530-1026667	-	159	8.31	0					1	YLR446W	57	75	100	SUT711
Unit282	chr13:55271-56426	+	44	2.26	0					1	PML39	91	99	95
Unit283	chr13:68160-69497	-	63	2.8	1	YML101C-A	36	28	14	1	CAC2	81	86	97
Unit284	chr13:94445-95394	+	47	2.94	0					1	YML087C	83	99	100
Unit285	chr13:140347-141575	+	88	4.26	0					1	SMA2	73	100	100	SUT292
Unit286	chr13:159114-159679	-	28	2.94	0					1	SML1	57	94	70
Unit287	chr13:165542-167595	+	134	3.88	0					2	CYB2_YML054C-A	94;20	99;0	91;4	SUT295
Unit288	chr13:220107-220731	-	27	2.57	0					1	TSA1	77	100	100
Unit289	chr13:246934-247408	+	24	3.01	0					1	RAD33	62	89	100	CUT291
Unit290	chr13:347379-348436	+	99	5.56	0					1	CCS1	100	100	90	SUT300
Unit291	chr13:352466-353596	-	73	3.84	0					1	ARG80	100	100	90	CUT767
Unit292	chr13:430157-431111	+	140	8.72	0					1	ISF1	71	92	100	SUT302
Unit293	chr13:455928-459415	+	533	9.08	2	CTF13_SNZ1	88;100	93;100	41;31	1	SNO1	100	100	25	CTF13,SNZ1
Unit294	chr13:475734-480212	-	9239	122.57	2	PGM2_YKU80	100;97	100;100	43;54	1	YMR105W-A	100	100	9	YKU80
Unit295	chr13:502138-503299	+	173	8.85	0					1	YMR118C	88	100	60	YMRWdelta16
Unit296	chr13:511278-511729	-	18	2.37	0					1	YMR122W-A	77	100	100
Unit297	chr13:623469-624191	+	71	5.84	0					1	YMR181C	91	100	99	YMR182W-A
Unit298	chr13:624201-625367	+	465	23.69	0					1	RGM1	100	100	87	YMR182W-A
Unit299	chr13:667395-668137	-	22	1.76	0					1	ERG2	79	90	94
Unit300	chr13:675967-676824	-	34	2.36	0					1	YMR206W	67	91	100
Unit301	chr13:720912-721407	+	30	3.6	0					1	MRPL44	69	100	100
Unit302	chr13:768827-770426	-	227	8.43	0					1	YMR247W-A	100	100	21
Unit303	chr13:795722-798286	-	878	20.34	1	YMR265C	97	100	74	1	CUE1	98	100	32	YMR265C
Unit304	chr13:806849-807711	+	22	1.52	0					1	URA10	63	100	100
Unit305	chr13:811083-814049	-	1375	27.54	1	ZDS1	96	100	98	1	YMR272W-B	69	100	7	ZDS1
Unit306	chr13:824741-830787	+	525	5.16	1	PGM3	49	0	34	2	YMR279C_CAT8	94;86	99;87	28;64	YMR278W
Unit307	chr13:863896-864247	-	10	1.69	0					1	LIP1	51	78	100
Unit308	chr13:902657-904519	-	259	8.26	0					2	YMR315W_YMR315W-A	100;100	100;100	68;16
Unit309	chr13:912406-914614	+	68	1.83	0					1	FET4	95	100	87	SUT322
Unit310	chr14:65617-66076	-	15	1.94	0					1	TOS6	67	100	95	SUT742
Unit311	chr14:117123-118909	-	295	9.81	1	YNL276C	97	100	32	1	MET2	100	100	93	YNL276C
Unit312	chr14:167261-167812	+	22	2.37	0					1	GIS2	61	100	100
Unit313	chr14:185460-187140	+	1215	42.96	1	VPS75	92	100	68	1	CWC25	100	100	80	VPS75
Unit314	chr14:185651-186951	-	553	25.27	1	CWC25	97	100	100	1	VPS75	76	79	73	CWC25
Unit315	chr14:204933-206591	-	420	15.05	0					1	YTP1	91	100	91	SUT745
Unit316	chr14:250781-251718	-	56	3.55	0					1	MER1	88	97	95	SUT746
Unit317	chr14:254546-255010	-	23	2.94	0					1	YNL208W	55	77	100
Unit318	chr14:258388-263482	-	1089	12.7	3	SPS18_YNL203C_PSY2	90;100;100	99;100;100	19;16;59	1	SPS19	100	100	21	PSY2
Unit319	chr14:270172-271034	+	76	5.24	0					1	SLZ1	78	85	100	SUT325
Unit320	chr14:272002-273630	+	83	3.03	0					2	YNL195C_YNL194C	41;93	39;100	25;70	SUT326
Unit321	chr14:336435-337739	-	102	4.65	0					1	YGP1	96	100	99	SUT747
Unit322	chr14:359568-360714	-	128	6.64	0					1	AAH1	92	100	100
Unit323	chr14:372518-374190	+	133	4.73	0					1	YNL134C	88	94	70	SUT330
Unit324	chr14:381254-382488	+	668	32.16	1	NRK1	100	100	80	1	DGR1	69	95	19	NRK1
Unit325	chr14:440701-441410	+	118	9.89	0					1	YNL097C-B	99	100	45	SUT333
Unit326	chr14:444894-447039	+	153	4.24	0					1	YNL095C	95	100	99	SUT334
Unit327	chr14:490315-491169	-	49	3.41	0					1	RNH201	76	92	100
Unit328	chr14:501651-502798	-	33	1.71	0					1	SUN4	56	89	100
Unit329	chr14:542151-542948	-	142	10.58	0					1	YNL046W	97	100	99	SUT750
Unit330	chr14:545056-546023	-	184	11.3	1	YNL043C	100	100	54	1	YIP3	100	100	87	YNL043C
Unit331	chr14:609790-611734	-	100	3.06	0					1	SPO1	87	95	100	SUT752
Unit332	chr14:620025-620975	-	28	1.75	0					1	LST8	69	99	100
Unit333	chr14:632907-634019	+	163	8.71	0					1	ATO2	97	100	95	SUT338
Unit334	chr14:635983-636749	-	92	7.14	0					1	YNR004W	60	91	100	SUT753
Unit335	chr14:652466-653236	-	42	3.24	0					1	YNR014W	88	100	96	SUT754
Unit336	chr14:692592-692881	-	10	2.06	0					1	YNR034W-A	44	90	100
Unit337	chr14:707782-708097	-	7	1.32	0					1	TRM112	48	75	100
Unit338	chr14:728255-730216	+	128	3.88	0					1	HOL1	77	100	100	SUT341
Unit339	chr14:731364-733273	+	99	3.08	0					1	BIO5	93	98	92	SUT342
Unit340	chr14:743905-746234	+	225	5.74	0					1	YNR062C	100	100	55	SUT344
Unit341	chr14:764906-769405	-	432	5.7	0					1	YNR070W	86	100	92	SUT760
Unit342	chr14:770367-771452	+	35	1.92	0					1	YNR071C	82	98	100
Unit343	chr15:4146-5273	-	46	2.42	0					1	YOL164W-A	70	91	24
Unit344	chr15:28704-33941	+	9603	108.93	0					1	HPF1	97	100	57	SUT350
Unit345	chr15:43597-44568	-	145	8.87	1	YOL150C	38	31	20	1	GRE2	79	85	100	YOL150C
Unit346	chr15:47899-48654	+	28	2.2	0					1	PEX11	79	100	100	CUT355
Unit347	chr15:110255-110654	-	28	4.17	0					1	ZEO1	62	100	100
Unit348	chr15:219209-220528	-	162	7.3	0					1	ARG1	88	100	100	SUT768
Unit349	chr15:241588-242781	+	118	5.88	0					1	YOL047C	89	100	100	SUT357
Unit350	chr15:303525-304128	+	79	7.78	0					1	HTZ1	56	100	100	SUT358
Unit351	chr15:311537-313090	+	49	1.87	0					1	CSI2	63	81	60
Unit352	chr15:337473-338691	+	48	2.34	0					1	YOR006C	97	100	94	SUT360
Unit353	chr15:356382-357213	-	141	10.08	0					1	YOR012W	100	100	74	SUT772
Unit354	chr15:371686-372005	-	10	1.86	0					1	YOR020W-A	33	100	100	SUT775
Unit355	chr15:389764-392395	+	156	3.52	1	YOR032W-A	80	100	12	1	HMS1	94	100	55	YOR032W-A
Unit356	chr15:400259-401291	-	57	3.28	0					1	PEP12	97	100	100	SUT776
Unit357	chr15:413824-414036	-	15	4.2	0					1	TOM6	34	99	100
Unit358	chr15:422457-424783	+	683	17.44	0					1	RSB1	100	100	61	SUT366
Unit359	chr15:507076-507990	+	38	2.47	0					1	YOR097C	73	82	58	SUT368
Unit360	chr15:521351-522489	-	76	3.97	0					1	RGS2	76	100	100	SUT779
Unit361	chr15:559935-560897	+	57	3.52	0					1	IAH1	92	100	88
Unit362	chr15:633149-633643	+	7	0.84	0					1	SME1	61	100	100
Unit363	chr15:648704-649023	+	11	2.05	0					1	RPS28A	68	100	100
Unit364	chr15:667857-670451	+	185	4.24	0					1	GAC1	85	100	100	SUT374
Unit365	chr15:681479-682113	+	29	2.72	0					1	GSP2	69	95	100
Unit366	chr15:690816-692033	-	105	5.13	0					1	SPR1	79	91	100	SUT785
Unit367	chr15:744414-745297	+	51	3.43	0					1	SAS5	77	100	100
Unit368	chr15:849062-850043	-	59	3.57	0					2	HUA2_YOR285W	40;81	20;98	46;52	SUT792
Unit369	chr15:889806-891524	+	271	9.37	0					1	MCH5	93	100	100	SUT379
Unit370	chr15:908368-911559	-	253	4.71	0					1	FAA1	97	100	73	YOR318C
Unit371	chr15:1026736-1027997	-	47	2.21	0					1	RAD17	89	96	100	SUT800
Unit372	chr15:1028156-1028658	+	48	5.68	0					1	RPS12	79	100	100
Unit373	chr15:1048068-1050881	-	303	6.4	1	YOR379C	48	46	9	1	YOR378W	84	89	52	YOR379C
Unit374	chr15:1059449-1059930	-	11	1.36	0					1	FIT2	54	87	100
Unit375	chr15:1061142-1064418	-	1081	19.6	0					1	FRE5	100	100	90	SUT802
Unit376	chr15:1069507-1070202	+	50	4.27	0					1	YOR387C	83	94	98
Unit377	chr16:79593-82471	+	308	6.36	0					1	GAL4	100	100	99	SUT394
Unit378	chr16:84521-85389	+	38	2.6	0					1	RBD2	88	98	100	CUT403
Unit379	chr16:105033-105509	+	17	2.12	0					1	TFP3	58	82	100
Unit380	chr16:128529-129142	+	29	2.81	0					1	GRE1	87	100	100
Unit381	chr16:182642-183044	+	55	8.13	1	RSA1	19	0	77	1	PRM3	67	97	100	RSA1
Unit382	chr16:188176-188642	+	18	2.29	0					1	COA2	85	100	99	GUP2
Unit383	chr16:237293-239145	+	655	21.01	1	ATG29	97	100	100	1	SET6	98	100	70	ATG29
Unit384	chr16:243245-244192	+	101	6.34	0					1	YPL162C	63	95	93	SUT397
Unit385	chr16:254704-256836	+	590	16.44	1	TGS1	99	100	65	1	PRM4	97	100	48	TGS1
Unit386	chr16:324129-326415	+	52	1.35	0					2	YPL119C-A_DBP1	49;100	60;100	11;90
Unit387	chr16:335884-337407	+	158	6.16	1	YPL114W	94	100	38	1	YPL113C	89	100	89	YPL114W
Unit388	chr16:363522-364358	+	37	2.63	0					1	YPL099C	77	99	77	SUT404
Unit389	chr16:453394-454119	+	524	42.94	0					1	YPL056C	89	100	72	SUT409
Unit390	chr16:455764-456563	-	71	5.28	0					1	LEE1	57	88	100	SUT816
Unit391	chr16:465981-466320	-	10	1.75	0					1	SGF11	42	93	100
Unit392	chr16:491996-492943	+	48	3.01	0					1	PHO85	78	91	100	SUT412
Unit393	chr16:517523-519936	+	913	22.48	1	CTF19	90	100	98	1	IRC15	76	80	57	CTF19
Unit394	chr16:565400-566675	+	61	2.84	0					1	HAL1	67	100	81
Unit395	chr16:620182-621605	+	238	9.94	0					1	YPR027C	100	100	73	SUT421
Unit396	chr16:665484-667441	-	5058	153.54	2	NHP6A_YPR053C	100;100	100;100	25;33	1	SMK1	93	100	65	YPR053C
Unit397	chr16:798042-798904	-	42	2.89	0					1	MSS18	86	100	100	SUT840
Unit398	chr16:810529-812761	+	133	3.54	0					1	MEP3	100	100	81
Unit399	chr16:829915-830645	-	104	8.46	0					1	NCE102	68	100	100
Unit400	chr16:900058-900484	-	12	1.67	0					1	SMX3	86	100	92	CUT922
Unit401	chr16:921108-923996	-	294	6.05	1	HPA2	100	100	40	1	AQY1	100	100	39	HPA2
Unit402	chr16:924165-928440	+	252	3.5	0					1	OPT2	99	100	72	SUT428
