# Supplementary material for: Strand-specific RNA sequencing reveals extensive regulated long antisense transcripts that are conserved across yeast species
Source: Genome Biol. 2010 Aug 26;11(8):R87. doi: 10.1186/gb-2010-11-8-r87 (PMC2945789; doi:10.1186/gb-2010-11-8-r87)
Supplement: Additional file 3 — Figure S1 to S9. Figure S1: read coverage at antisense units. (a,b) The distribution (a) and cumulative distribution (CDF) (b) of read coverage at antisense units 'called' by our method (gray) and at all other loci in the genome with at least one antisense read (orange). The called units have substantially deeper coverage, whereas 80% of sporadic loci are covered by a single read. (c) Sense coverage (x-axis) versus antisense coverage (y-axis) of all verified genes. Genes that we have detected antisense units opposite them are shown in orange. Figure S2: statistics for transcription units. (a) Distribution of antisense unit length, colored by the percentage of overlap with the opposite ORF. Dark blue, units with at least 25% overlap with the opposite transcript; light blue, units with at least 50% overlap with the opposite ORF; green, units with at least 75% overlap with the opposite ORF; orange, units with 100% overlap with the opposite ORF. (b) Cumulative distribution function of the units length. Blue, antisense units; red, other units. Figure S3: an example of an over-segmented antisense unit. Shown is the genomic region of OPT2; tracks and colors are as in Figure 1, with the addition of the brown tracks showing the centers of the paired end segments (forward and reverse), which were used for the segmentation (Materials and methods). All coverage tracks are normalized and shown up to a threshold of 3 × 10-8 of the total (genome-wide) number of mapped reads. Due to low read coverage, both the sense (blue) and the antisense units (yellow) are over-segmented. After the manual curation of the antisense units, we defined one long antisense unit (ManualUnit402) that covers the entire ORF of the gene OPT2. The figure is shown using the Integrative Genome Viewer [36]. Figure S4: promoter types associated with antisense units. Shown are two examples of promoter types of antisense units; tracks and colors as in Figure 1. ManualUnit69 included the BTT1 gene, and a very long [file gb-2010-11-8-r87-S3.XLS]

## Sheet: SuppTable2_Genes.xls
YName	Name	%CoveredBySense	%CoveredByAntisense
YAL069W		0	0
YAL068W-A		0	0
YAL068C		0	0
YAL067W-A		0	0
YAL067C	SEO1	84	0
YAL066W		0	0
YAL065C		0	39
YAL064W-B		0	0
YAL064C-A		0	99
YAL064W		0	0
YAL063C-A		0	0
YAL063C	FLO9	0	22
YAL062W	GDH3	95	100
YAL061W	BDH2	100	73
YAL060W	BDH1	100	23
YAL059W	ECM1	90	0
YAL059C-A		0	0
YAL058W	CNE1	100	0
YAL056C-A		0	0
YAL056W	GPB2	100	0
YAL055W	PEX22	92	0
YAL054C	ACS1	31	74
YAL053W	FLC2	100	0
YAL051W	OAF1	100	0
YAL049C		100	0
YAL047W-A		0	0
YAL048C	GEM1	97	0
YAL047C	SPC72	97	0
YAL046C		100	70
YAL044W-A		100	2
YAL045C		0	0
YAL044C	GCV3	100	12
YAL043C	PTA1	99	0
YAL042W	ERV46	99	0
YAL042C-A		0	0
YAL041W	CDC24	100	6
YAL040C	CLN3	100	0
YAL039C	CYC3	100	85
YAL038W	CDC19	100	88
YAL037C-B		88	0
YAL037C-A		0	0
YAL037W		100	7
YAL036C	RBG1	100	0
YAL035W	FUN12	100	0
YAL034W-A	MTW1	98	8
YAL034C-B		0	0
YAL034C	FUN19	100	0
YAL033W	POP5	94	0
YAL032C	PRP45	100	36
YAL031W-A		0	0
YAL031C	GIP4	100	0
YAL030W	SNC1	91	28
YAL029C	MYO4	100	0
YAL028W	FRT2	100	0
YAL027W	SAW1	100	0
YAL026C-A		64	0
YAL026C	DRS2	100	0
YAL025C	MAK16	98	0
YAL024C	LTE1	99	0
YAL023C	PMT2	100	0
YAL022C	FUN26	100	0
YAL021C	CCR4	100	0
YAL019W-A		0	0
YAL020C	ATS1	97	0
YAL019W	FUN30	100	0
YAL018C		0	0
YAL017W	PSK1	100	0
YAL016C-B		0	0
YAL016W	TPD3	100	0
YAL016C-A		0	0
YAL015C	NTG1	96	0
YAL014C	SYN8	100	0
YAL013W	DEP1	100	0
YAL012W	CYS3	100	44
YAL011W	SWC3	97	22
YAL010C	MDM10	99	0
YAL009W	SPO7	98	0
YAL008W	FUN14	100	0
YAL007C	ERP2	100	33
YAL004W		0	0
YAL005C	SSA1	50	0
YAL003W	EFB1	95	0
YAL002W	VPS8	100	0
YAL001C	TFC3	98	0
YAR002W	NUP60	99	0
YAR002C-A	ERP1	99	0
YAR003W	SWD1	100	0
YAR007C	RFA1	100	0
YAR008W	SEN34	100	0
YAR014C	BUD14	100	0
YAR015W	ADE1	100	0
YAR018C	KIN3	99	47
YAR019W-A		0	0
YAR019C	CDC15	97	0
YAR020C	PAU7	100	0
YAR023C		100	0
YAR027W	UIP3	100	53
YAR028W		100	0
YAR029W		100	0
YAR031W	PRM9	50	32
YAR030C		45	0
YAR033W	MST28	0	2
YAR035W	YAT1	94	41
YAR035C-A		0	38
YAR042W	SWH1	100	0
YAR047C		15	0
YAR050W	FLO1	6	13
YAR053W		0	0
YAR060C		0	0
YAR064W		0	0
YAR066W		0	0
YAR068W		0	0
YAR069C		0	0
YAR070C		0	0
YAR071W	PHO11	0	0
YAR073W	IMD1	0	0
YAR075W		0	0
YBL113W-A		0	0
YBL113C		0	0
YBL112C		0	0
YBL111C		0	0
YBL109W		0	0
YBL108C-A		0	0
YBL108W		0	0
YBL107W-A		0	0
YBL107C		94	0
YBL106C	SRO77	81	74
YBL105C	PKC1	100	0
YBL104C		98	0
YBL103C	RTG3	100	0
YBL102W	SFT2	100	0
YBL101C	ECM21	100	0
YBL100W-C		0	87
YBL099W	ATP1	100	0
YBL100C		0	0
YBL098W	BNA4	99	0
YBL097W	BRN1	99	0
YBL095W		100	0
YBL096C		0	0
YBL094C		0	0
YBL093C	ROX3	100	0
YBL092W	RPL32	100	48
YBL091C-A	SCS22	92	87
YBL091C	MAP2	100	0
YBL090W	MRP21	100	24
YBL089W	AVT5	100	32
YBL088C	TEL1	95	0
YBL087C	RPL23A	97	0
YBL086C		100	0
YBL085W	BOI1	100	0
YBL084C	CDC27	98	0
YBL083C		93	0
YBL082C	ALG3	100	0
YBL081W		100	0
YBL080C	PET112	100	0
YBL079W	NUP170	100	0
YBL078C	ATG8	92	0
YBL077W		0	0
YBL076C	ILS1	99	0
YBL075C	SSA3	100	0
YBL073W		0	0
YBL074C	AAR2	100	0
YBL072C	RPS8A	7	0
YBL071C-B		0	0
YBL071W-A	KTI11	91	0
YBL071C		0	0
YBL069W	AST1	100	0
YBL070C		0	0
YBL068W-A		100	0
YBL068W	PRS4	100	0
YBL067C	UBP13	100	0
YBL065W		0	0
YBL066C	SEF1	100	7
YBL064C	PRX1	100	0
YBL063W	KIP1	98	34
YBL062W		0	0
YBL061C	SKT5	100	0
YBL060W	YEL1	96	0
YBL059C-A		91	0
YBL059W		74	40
YBL058W	SHP1	99	0
YBL057C	PTH2	92	0
YBL056W	PTC3	100	25
YBL055C		100	88
YBL054W	TOD6	100	0
YBL053W		0	0
YBL052C	SAS3	100	0
YBL051C	PIN4	100	0
YBL050W	SEC17	100	0
YBL049W	MOH1	100	100
YBL048W		52	0
YBL047C	EDE1	100	0
YBL046W	PSY4	97	0
YBL045C	COR1	100	0
YBL044W		48	0
YBL043W	ECM13	100	0
YBL042C	FUI1	100	29
YBL041W	PRE7	100	0
YBL040C	ERD2	100	0
YBL039W-B		100	0
YBL039C-A		100	0
YBL039C	URA7	100	0
YBL038W	MRPL16	100	0
YBL037W	APL3	100	0
YBL036C		100	0
YBL035C	POL12	100	25
YBL034C	STU1	93	0
YBL033C	RIB1	98	0
YBL032W	HEK2	100	51
YBL031W	SHE1	96	0
YBL030C	PET9	100	13
YBL029C-A		100	88
YBL029W		100	65
YBL028C		100	0
YBL027W	RPL19B	90	25
YBL026W	LSM2	97	0
YBL025W	RRN10	100	0
YBL024W	NCL1	99	0
YBL023C	MCM2	100	0
YBL022C	PIM1	100	0
YBL021C	HAP3	100	100
YBL020W	RFT1	100	0
YBL019W	APN2	100	12
YBL018C	POP8	96	0
YBL017C	PEP1	100	0
YBL016W	FUS3	100	0
YBL015W	ACH1	100	25
YBL014C	RRN6	100	0
YBL013W	FMT1	100	0
YBL011W	SCT1	100	0
YBL012C		0	0
YBL010C		94	0
YBL009W	ALK2	100	0
YBL008W-A		0	0
YBL008W	HIR1	93	0
YBL007C	SLA1	100	0
YBL006W-A		73	0
YBL006C	LDB7	97	70
YBL005W	PDR3	98	55
YBL004W	UTP20	96	0
YBL003C	HTA2	100	0
YBL002W	HTB2	100	0
YBL001C	ECM15	100	0
YBR001C	NTH2	100	0
YBR002C	RER2	98	97
YBR003W	COQ1	100	0
YBR004C	GPI18	99	0
YBR005W	RCR1	100	71
YBR006W	UGA2	100	45
YBR007C	DSF2	100	0
YBR008C	FLR1	100	0
YBR009C	HHF1	100	0
YBR010W	HHT1	100	0
YBR011C	IPP1	99	0
YBR012C		80	0
YBR013C		94	0
YBR014C	GRX7	100	0
YBR015C	MNN2	100	0
YBR016W		100	0
YBR017C	KAP104	100	0
YBR018C	GAL7	100	0
YBR019C	GAL10	10	78
YBR020W	GAL1	93	43
YBR021W	FUR4	95	47
YBR022W	POA1	100	37
YBR023C	CHS3	100	0
YBR024W	SCO2	100	0
YBR025C	OLA1	100	18
YBR026C	ETR1	100	0
YBR027C		0	0
YBR028C		100	0
YBR029C	CDS1	100	0
YBR030W	RKM3	100	0
YBR031W	RPL4A	20	0
YBR032W		14	0
YBR033W	EDS1	72	77
YBR034C	HMT1	100	0
YBR035C	PDX3	100	43
YBR036C	CSG2	100	0
YBR037C	SCO1	100	0
YBR038W	CHS2	100	0
YBR039W	ATP3	100	0
YBR040W	FIG1	0	0
YBR041W	FAT1	100	0
YBR042C	CST26	100	11
YBR043C	QDR3	100	0
YBR044C	TCM62	100	17
YBR045C	GIP1	64	15
YBR046C	ZTA1	100	0
YBR047W	FMP23	96	0
YBR048W	RPS11B	95	0
YBR049C	REB1	100	0
YBR051W		0	0
YBR050C	REG2	98	31
YBR052C	RFS1	100	0
YBR053C		100	0
YBR054W	YRO2	100	50
YBR055C	PRP6	98	0
YBR056W		100	0
YBR056W-A		100	0
YBR056C-B		0	0
YBR057C	MUM2	100	0
YBR058C	UBP14	100	0
YBR058C-A	TSC3	100	94
YBR059C	AKL1	100	0
YBR060C	ORC2	100	21
YBR061C	TRM7	99	0
YBR062C		100	40
YBR064W		0	0
YBR063C		81	36
YBR065C	ECM2	98	0
YBR066C	NRG2	100	16
YBR067C	TIP1	100	100
YBR068C	BAP2	100	40
YBR069C	TAT1	100	97
YBR070C	ALG14	98	29
YBR071W		100	100
YBR072W	HSP26	100	0
YBR072C-A		0	0
YBR073W	RDH54	99	0
YBR074W		98	0
YBR076W	ECM8	18	67
YBR076C-A		100	0
YBR077C	SLM4	100	48
YBR078W	ECM33	100	9
YBR079C	RPG1	100	0
YBR080C	SEC18	99	0
YBR081C	SPT7	100	0
YBR082C	UBC4	100	42
YBR083W	TEC1	98	0
YBR084W	MIS1	100	0
YBR084C-A	RPL19A	100	0
YBR085W	AAC3	100	0
YBR085C-A		100	0
YBR086C	IST2	100	0
YBR087W	RFC5	97	0
YBR089W		0	0
YBR088C	POL30	100	0
YBR089C-A	NHP6B	100	0
YBR090C		73	0
YBR091C	MRS5	95	87
YBR092C	PHO3	100	92
YBR093C	PHO5	100	87
YBR094W	PBY1	100	0
YBR095C	RXT2	99	0
YBR096W		100	40
YBR097W	VPS15	95	0
YBR098W	MMS4	98	28
YBR099C		80	0
YBR101C	FES1	100	0
YBR102C	EXO84	100	0
YBR103W	SIF2	100	0
YBR103C-A		0	0
YBR104W	YMC2	100	0
YBR105C	VID24	100	0
YBR106W	PHO88	100	0
YBR107C	IML3	100	100
YBR108W		99	7
YBR109C	CMD1	100	0
YBR109W-A		53	0
YBR110W	ALG1	100	0
YBR111C	YSA1	99	0
YBR111W-A	SUS1	100	0
YBR113W		0	0
YBR112C	CYC8	100	0
YBR114W	RAD16	100	0
YBR115C	LYS2	100	0
YBR116C		0	0
YBR117C	TKL2	15	100
YBR118W	TEF2	3	0
YBR119W	MUD1	100	0
YBR120C	CBP6	100	0
YBR121C-A		100	0
YBR121C	GRS1	100	0
YBR122C	MRPL36	100	0
YBR124W		0	0
YBR123C	TFC1	100	0
YBR125C	PTC4	100	7
YBR126C	TPS1	100	0
YBR126W-A		94	0
YBR126W-B		100	0
YBR127C	VMA2	100	0
YBR128C	ATG14	97	25
YBR129C	OPY1	99	0
YBR130C	SHE3	100	21
YBR131W	CCZ1	99	0
YBR131C-A		0	0
YBR132C	AGP2	100	0
YBR134W		0	0
YBR133C	HSL7	100	0
YBR135W	CKS1	100	0
YBR136W	MEC1	88	0
YBR137W		100	0
YBR138C		98	0
YBR139W		98	0
YBR140C	IRA1	99	0
YBR141W-A		36	0
YBR141C		97	41
YBR142W	MAK5	100	0
YBR143C	SUP45	100	0
YBR144C		0	0
YBR145W	ADH5	100	26
YBR146W	MRPS9	100	0
YBR147W	RTC2	100	0
YBR148W	YSW1	25	0
YBR149W	ARA1	100	62
YBR150C	TBS1	98	0
YBR151W	APD1	100	0
YBR152W	SPP381	97	0
YBR153W	RIB7	100	0
YBR154C	RPB5	100	0
YBR155W	CNS1	100	0
YBR156C	SLI15	97	0
YBR157C	ICS2	100	74
YBR158W	AMN1	100	0
YBR159W		100	0
YBR160W	CDC28	100	0
YBR161W	CSH1	100	0
YBR162C	TOS1	100	0
YBR162W-A	YSY6	100	0
YBR163W	DEM1	100	0
YBR164C	ARL1	100	0
YBR165W	UBS1	100	0
YBR166C	TYR1	100	0
YBR167C	POP7	100	0
YBR168W	PEX32	100	0
YBR169C	SSE2	100	0
YBR170C	NPL4	100	0
YBR171W	SEC66	98	0
YBR172C	SMY2	100	0
YBR173C	UMP1	98	82
YBR175W	SWD3	100	22
YBR174C		67	0
YBR176W	ECM31	100	0
YBR178W		0	0
YBR177C	EHT1	100	0
YBR179C	FZO1	99	0
YBR180W	DTR1	0	57
YBR181C	RPS6B	33	0
YBR182C	SMP1	92	0
YBR182C-A		35	100
YBR183W	YPC1	100	0
YBR184W		75	0
YBR185C	MBA1	99	0
YBR186W	PCH2	0	37
YBR187W	GDT1	100	91
YBR188C	NTC20	100	0
YBR189W	RPS9B	98	0
YBR190W		0	0
YBR191W	RPL21A	98	25
YBR191W-A		100	0
YBR192W	RIM2	100	6
YBR193C	MED8	100	0
YBR194W		100	0
YBR195C	MSI1	98	12
YBR196C	PGI1	100	0
YBR196C-A		100	0
YBR196C-B		100	100
YBR197C		94	55
YBR198C	TAF5	100	0
YBR199W	KTR4	100	0
YBR200W	BEM1	100	0
YBR200W-A		0	65
YBR201W	DER1	100	0
YBR201C-A		100	100
YBR202W	MCM7	100	0
YBR203W	COS111	100	20
YBR204C		100	0
YBR205W	KTR3	99	0
YBR206W		100	0
YBR207W	FTH1	100	0
YBR208C	DUR1,2	100	9
YBR209W		0	0
YBR210W	ERV15	100	0
YBR211C	AME1	100	2
YBR212W	NGR1	100	0
YBR213W	MET8	100	0
YBR214W	SDS24	100	13
YBR215W	HPC2	100	48
YBR216C	YBP1	99	0
YBR217W	ATG12	98	0
YBR218C	PYC2	100	0
YBR219C		70	0
YBR220C		100	0
YBR221C	PDB1	100	0
YBR221W-A		0	0
YBR222C	PCS60	100	0
YBR223W-A		0	0
YBR224W		0	0
YBR223C	TDP1	100	0
YBR225W		72	0
YBR226C		0	0
YBR227C	MCX1	100	0
YBR228W	SLX1	94	31
YBR229C	ROT2	99	0
YBR230C	OM14	94	0
YBR230W-A		100	0
YBR231C	SWC5	100	0
YBR233W	PBP2	100	0
YBR232C		0	0
YBR233W-A	DAD3	100	0
YBR234C	ARC40	100	8
YBR235W		100	19
YBR236C	ABD1	100	7
YBR237W	PRP5	100	0
YBR238C		100	0
YBR239C		100	69
YBR240C	THI2	94	0
YBR241C		100	20
YBR242W		100	15
YBR243C	ALG7	99	37
YBR244W	GPX2	100	0
YBR245C	ISW1	94	0
YBR246W		99	0
YBR247C	ENP1	100	0
YBR248C	HIS7	100	44
YBR249C	ARO4	100	34
YBR250W	SPO23	18	0
YBR251W	MRPS5	100	0
YBR252W	DUT1	99	40
YBR253W	SRB6	99	0
YBR254C	TRS20	96	0
YBR255W	MTC4	99	0
YBR255C-A		95	45
YBR256C	RIB5	100	0
YBR257W	POP4	98	31
YBR258C	SHG1	92	22
YBR259W		100	0
YBR260C	RGD1	98	0
YBR261C	TAE1	100	0
YBR262C		100	0
YBR263W	SHM1	100	61
YBR264C	YPT10	94	7
YBR265W	TSC10	100	0
YBR267W	REI1	97	27
YBR266C	SLM6	0	0
YBR268W	MRPL37	93	0
YBR269C	FMP21	97	0
YBR270C	BIT2	100	0
YBR271W		100	0
YBR272C	HSM3	98	0
YBR273C	UBX7	100	0
YBR274W	CHK1	100	0
YBR275C	RIF1	95	0
YBR276C	PPS1	100	0
YBR278W	DPB3	100	0
YBR277C		0	0
YBR279W	PAF1	100	0
YBR280C	SAF1	99	0
YBR281C	DUG2	100	8
YBR282W	MRPL27	100	0
YBR283C	SSH1	100	36
YBR284W		77	0
YBR285W		100	100
YBR286W	APE3	99	0
YBR287W		100	18
YBR288C	APM3	100	0
YBR289W	SNF5	99	0
YBR290W	BSD2	98	0
YBR291C	CTP1	99	35
YBR292C		25	0
YBR293W	VBA2	91	0
YBR294W	SUL1	9	100
YBR295W	PCA1	100	0
YBR296C	PHO89	100	0
YBR296C-A		0	0
YBR297W	MAL33	97	0
YBR298C	MAL31	100	0
YBR298C-A		0	0
YBR299W	MAL32	0	0
YBR301W	DAN3	0	0
YBR300C		0	0
YBR302C	COS2	0	0
YCL076W		0	0
YCL073C		0	0
YCL069W	VBA3	0	0
YCL068C		0	0
YCL067C	HMLALPHA2	0	0
YCL066W	HMLALPHA1	0	0
YCL065W		0	0
YCL064C	CHA1	100	0
YCL063W	VAC17	100	96
YCL061C	MRC1	100	0
YCL059C	KRR1	99	0
YCL058W-A		94	28
YCL058C	FYV5	0	0
YCL057C-A		100	0
YCL057W	PRD1	99	0
YCL056C		100	15
YCL055W	KAR4	100	39
YCL054W	SPB1	98	0
YCL052C	PBN1	100	0
YCL051W	LRE1	100	0
YCL050C	APA1	100	0
YCL049C		100	100
YCL048W-A		62	77
YCL048W	SPS22	24	0
YCL047C		97	0
YCL046W		0	0
YCL045C		100	0
YCL044C	MGR1	100	0
YCL043C	PDI1	100	0
YCL042W		100	34
YCL041C		0	0
YCL040W	GLK1	100	10
YCL039W	GID7	97	0
YCL038C	ATG22	100	0
YCL037C	SRO9	100	54
YCL036W	GFD2	100	0
YCL035C	GRX1	100	0
YCL034W	LSB5	98	0
YCL033C		92	0
YCL032W	STE50	100	0
YCL031C	RRP7	100	0
YCL030C	HIS4	100	0
YCL029C	BIK1	100	0
YCL028W	RNQ1	100	0
YCL027W	FUS1	100	17
YCL026C-B	HBN1	98	0
YCL026C-A	FRM2	69	0
YCL025C	AGP1	100	14
YCL024W	KCC4	99	0
YCL023C		0	0
YCL022C		0	0
YCL021W-A		100	0
YCL018W	LEU2	0	0
YCL017C	NFS1	100	0
YCL016C	DCC1	100	0
YCL014W	BUD3	100	0
YCL012C		95	0
YCL011C	GBP2	100	0
YCL010C	SGF29	98	48
YCL009C	ILV6	100	94
YCL008C	STP22	98	0
YCL005W-A	VMA9	88	0
YCL007C		0	0
YCL005W	LDB16	100	53
YCL004W	PGS1	95	9
YCL002C		99	84
YCL001W	RER1	100	0
YCL001W-A		0	43
YCL001W-B		0	100
YCR001W		0	0
YCR002C	CDC10	100	0
YCR003W	MRPL32	98	0
YCR004C	YCP4	100	0
YCR005C	CIT2	100	0
YCR006C		100	0
YCR007C		100	100
YCR008W	SAT4	100	9
YCR009C	RVS161	100	0
YCR010C	ADY2	46	75
YCR011C	ADP1	100	0
YCR012W	PGK1	100	83
YCR013C		91	0
YCR014C	POL4	100	0
YCR015C		100	0
YCR016W		100	0
YCR017C	CWH43	99	0
YCR018C	SRD1	50	45
YCR018C-A		0	0
YCR019W	MAK32	100	0
YCR020C	PET18	100	6
YCR020C-A	MAK31	89	0
YCR020W-B	HTL1	100	0
YCR021C	HSP30	100	92
YCR022C		100	0
YCR023C		100	36
YCR024C	SLM5	97	31
YCR024C-B		100	0
YCR024C-A	PMP1	100	0
YCR025C		77	0
YCR026C	NPP1	100	0
YCR027C	RHB1	100	0
YCR028C	FEN2	100	0
YCR028C-A	RIM1	100	0
YCR030C	SYP1	100	0
YCR031C	RPS14A	91	37
YCR032W	BPH1	93	7
YCR033W	SNT1	100	0
YCR034W	FEN1	100	0
YCR035C	RRP43	100	0
YCR036W	RBK1	99	28
YCR037C	PHO87	100	0
YCR038W-A		0	0
YCR038C	BUD5	55	0
YCR039C	MATALPHA2	0	0
YCR040W	MATALPHA1	0	0
YCR041W		0	0
YCR042C	TAF2	97	39
YCR043C		100	0
YCR044C	PER1	100	61
YCR045W-A		100	0
YCR045C		0	100
YCR046C	IMG1	100	40
YCR047W-A		83	0
YCR047C	BUD23	100	27
YCR048W	ARE1	100	0
YCR049C		0	0
YCR050C		0	100
YCR051W		94	100
YCR052W	RSC6	100	0
YCR053W	THR4	100	0
YCR054C	CTR86	96	0
YCR057C	PWP2	100	0
YCR059C	YIH1	99	82
YCR060W	TAH1	94	95
YCR061W		99	67
YCR063W	BUD31	100	33
YCR064C		84	0
YCR065W	HCM1	100	0
YCR066W	RAD18	100	0
YCR067C	SED4	100	0
YCR068W	ATG15	100	0
YCR069W	CPR4	100	0
YCR071C	IMG2	99	0
YCR072C	RSA4	97	0
YCR073C	SSK22	99	35
YCR073W-A	SOL2	98	0
YCR075C	ERS1	96	0
YCR075W-A		100	0
YCR076C		98	51
YCR077C	PAT1	100	0
YCR079W	PTC6	100	40
YCR081W	SRB8	47	0
YCR081C-A		0	0
YCR082W	AHC2	100	0
YCR083W	TRX3	100	0
YCR084C	TUP1	100	0
YCR085W		0	0
YCR086W	CSM1	100	21
YCR087W		0	0
YCR087C-A		100	0
YCR088W	ABP1	100	31
YCR089W	FIG2	88	0
YCR090C		98	0
YCR091W	KIN82	100	0
YCR092C	MSH3	97	32
YCR093W	CDC39	100	0
YCR094W	CDC50	100	0
YCR095C	OCA4	98	0
YCR095W-A		100	0
YCR096C	HMRA2	0	0
YCR097W	HMRA1	89	0
YCR097W-A		0	0
YCR098C	GIT1	100	0
YCR099C		100	0
YCR100C		100	0
YCR101C		96	0
YCR102C		40	0
YCR102W-A		0	0
YCR104W	PAU3	0	0
YCR105W	ADH7	27	80
YCR106W	RDS1	77	0
YCR107W	AAD3	59	0
YCR108C		0	0
YDL248W	COS7	15	0
YDL247W-A		0	0
YDL247W	MPH2	0	0
YDL246C	SOR2	0	0
YDL245C	HXT15	0	0
YDL244W	THI13	0	0
YDL243C	AAD4	100	0
YDL242W		67	0
YDL241W		100	0
YDL240C-A		0	0
YDL240W	LRG1	100	0
YDL239C	ADY3	99	0
YDL238C	GUD1	97	0
YDL237W		99	0
YDL236W	PHO13	100	0
YDL235C	YPD1	100	0
YDL234C	GYP7	100	0
YDL233W		99	0
YDL232W	OST4	100	0
YDL231C	BRE4	100	0
YDL230W	PTP1	98	0
YDL229W	SSB1	58	0
YDL228C		0	0
YDL227C	HO	100	0
YDL226C	GCS1	98	0
YDL225W	SHS1	100	0
YDL224C	WHI4	100	0
YDL223C	HBT1	100	38
YDL222C	FMP45	100	59
YDL221W		62	0
YDL220C	CDC13	98	20
YDL219W	DTD1	99	0
YDL218W		95	57
YDL217C	TIM22	100	0
YDL216C	RRI1	99	0
YDL215C	GDH2	100	7
YDL214C	PRR2	48	34
YDL213C	NOP6	100	0
YDL212W	SHR3	100	0
YDL211C		99	0
YDL210W	UGA4	56	41
YDL209C	CWC2	97	0
YDL208W	NHP2	100	0
YDL207W	GLE1	99	17
YDL206W		93	0
YDL205C	HEM3	100	0
YDL204W	RTN2	100	0
YDL203C	ACK1	100	0
YDL202W	MRPL11	100	0
YDL201W	TRM8	100	0
YDL200C	MGT1	91	0
YDL199C		99	15
YDL198C	GGC1	100	49
YDL197C	ASF2	100	0
YDL196W		0	0
YDL195W	SEC31	100	0
YDL194W	SNF3	100	0
YDL193W	NUS1	100	28
YDL192W	ARF1	100	11
YDL191W	RPL35A	59	0
YDL190C	UFD2	100	0
YDL189W	RBS1	100	0
YDL188C	PPH22	100	0
YDL186W		0	92
YDL187C		100	0
YDL185W	TFP1	100	0
YDL185C-A		0	0
YDL184C	RPL41A	100	0
YDL183C		100	0
YDL182W	LYS20	71	0
YDL181W	INH1	100	100
YDL180W		100	0
YDL179W	PCL9	100	33
YDL178W	DLD2	99	0
YDL177C		98	0
YDL176W		100	0
YDL175C	AIR2	97	0
YDL174C	DLD1	100	14
YDL173W		100	12
YDL172C		22	0
YDL171C	GLT1	100	0
YDL170W	UGA3	98	0
YDL169C	UGX2	90	0
YDL168W	SFA1	100	0
YDL167C	NRP1	100	6
YDL166C	FAP7	100	0
YDL165W	CDC36	100	15
YDL163W		0	0
YDL164C	CDC9	100	7
YDL161W	ENT1	98	26
YDL162C		0	0
YDL160C-A		95	0
YDL160C	DHH1	100	0
YDL159W-A		0	0
YDL159W	STE7	100	0
YDL159C-B		0	0
YDL158C		66	0
YDL157C		100	0
YDL156W		100	0
YDL155W	CLB3	100	0
YDL154W	MSH5	73	0
YDL152W		0	0
YDL153C	SAS10	100	0
YDL150W	RPC53	100	0
YDL151C	BUD30	0	0
YDL149W	ATG9	100	0
YDL148C	NOP14	100	0
YDL147W	RPN5	100	0
YDL146W	LDB17	100	0
YDL145C	COP1	100	0
YDL144C		100	0
YDL143W	CCT4	100	0
YDL142C	CRD1	100	52
YDL141W	BPL1	100	0
YDL140C	RPO21	100	0
YDL139C	SCM3	98	0
YDL138W	RGT2	100	99
YDL137W	ARF2	100	100
YDL136W	RPL35B	51	0
YDL135C	RDI1	100	0
YDL134C	PPH21	100	0
YDL133C-A	RPL41B	100	0
YDL133W		100	0
YDL132W	CDC53	100	0
YDL131W	LYS21	94	0
YDL130W-A	STF1	100	0
YDL130W	RPP1B	100	24
YDL129W		100	0
YDL128W	VCX1	100	100
YDL127W	PCL2	100	96
YDL126C	CDC48	100	0
YDL125C	HNT1	100	59
YDL124W		100	0
YDL123W	SNA4	100	100
YDL122W	UBP1	100	0
YDL121C		100	0
YDL120W	YFH1	100	51
YDL118W		0	100
YDL119C		100	0
YDL117W	CYK3	100	0
YDL116W	NUP84	100	0
YDL114W-A		0	0
YDL115C	IWR1	100	42
YDL114W		0	0
YDL113C	ATG20	100	0
YDL112W	TRM3	100	0
YDL111C	RRP42	100	0
YDL110C	TMA17	100	0
YDL109C		100	0
YDL108W	KIN28	86	34
YDL107W	MSS2	100	21
YDL106C	PHO2	100	0
YDL105W	NSE4	99	25
YDL104C	QRI7	96	0
YDL103C	QRI1	100	0
YDL102W	POL3	100	0
YDL101C	DUN1	100	0
YDL100C	GET3	100	0
YDL099W	BUG1	100	0
YDL098C	SNU23	100	0
YDL097C	RPN6	100	0
YDL095W	PMT1	100	0
YDL096C	OPI6	0	0
YDL093W	PMT5	100	10
YDL094C		40	0
YDL092W	SRP14	90	0
YDL091C	UBX3	100	0
YDL090C	RAM1	100	22
YDL089W	NUR1	100	0
YDL088C	ASM4	100	0
YDL087C	LUC7	100	0
YDL086W		98	89
YDL086C-A		100	0
YDL085C-A		100	0
YDL085W	NDE2	98	48
YDL084W	SUB2	100	0
YDL083C	RPS16B	97	0
YDL082W	RPL13A	93	0
YDL081C	RPP1A	100	0
YDL080C	THI3	100	11
YDL079C	MRK1	57	61
YDL078C	MDH3	100	50
YDL077C	VAM6	100	0
YDL076C	RXT3	100	38
YDL075W	RPL31A	100	0
YDL074C	BRE1	100	18
YDL073W		100	0
YDL072C	YET3	100	0
YDL070W	BDF2	100	0
YDL071C		0	0
YDL068W		44	0
YDL069C	CBS1	99	18
YDL067C	COX9	100	0
YDL066W	IDP1	100	0
YDL065C	PEX19	100	0
YDL064W	UBC9	97	0
YDL062W		0	0
YDL063C		100	0
YDL061C	RPS29B	100	0
YDL060W	TSR1	99	0
YDL059C	RAD59	100	0
YDL058W	USO1	100	0
YDL057W		99	0
YDL056W	MBP1	98	0
YDL055C	PSA1	100	26
YDL054C	MCH1	100	16
YDL053C	PBP4	100	51
YDL052C	SLC1	99	0
YDL051W	LHP1	100	0
YDL050C		0	0
YDL049C	KNH1	100	37
YDL048C	STP4	100	12
YDL047W	SIT4	100	0
YDL046W	NPC2	100	100
YDL045W-A	MRP10	100	0
YDL045C	FAD1	100	0
YDL044C	MTF2	96	0
YDL043C	PRP11	100	0
YDL041W		0	0
YDL042C	SIR2	100	0
YDL040C	NAT1	100	0
YDL039C	PRM7	100	0
YDL037C	BSC1	100	0
YDL036C	PUS9	96	33
YDL034W		0	0
YDL035C	GPR1	100	0
YDL032W		0	0
YDL033C	SLM3	99	25
YDL031W	DBP10	100	0
YDL030W	PRP9	100	25
YDL029W	ARP2	95	0
YDL028C	MPS1	100	0
YDL026W		0	0
YDL027C		99	0
YDL025W-A		21	0
YDL025C		100	12
YDL024C	DIA3	62	0
YDL022C-A		0	0
YDL022W	GPD1	100	0
YDL023C		0	0
YDL021W	GPM2	96	0
YDL020C	RPN4	100	0
YDL019C	OSH2	100	0
YDL018C	ERP3	100	0
YDL017W	CDC7	100	0
YDL016C		0	0
YDL015C	TSC13	100	0
YDL014W	NOP1	100	0
YDL013W	SLX5	100	0
YDL012C		100	0
YDL010W	GRX6	98	0
YDL011C		0	0
YDL009C		0	0
YDL008W	APC11	98	100
YDL007C-A		0	0
YDL007W	RPT2	99	0
YDL006W	PTC1	100	0
YDL005C	MED2	100	0
YDL004W	ATP16	100	0
YDL003W	MCD1	100	0
YDL002C	NHP10	100	0
YDL001W	RMD1	100	0
YDR001C	NTH1	100	0
YDR002W	YRB1	100	44
YDR003W	RCR2	100	56
YDR003W-A		100	0
YDR004W	RAD57	95	67
YDR005C	MAF1	100	0
YDR006C	SOK1	100	0
YDR007W	TRP1	100	82
YDR008C		40	0
YDR009W	GAL3	86	19
YDR010C		91	0
YDR011W	SNQ2	100	0
YDR012W	RPL4B	0	0
YDR013W	PSF1	100	0
YDR014W	RAD61	100	0
YDR014W-A	HED1	78	0
YDR015C		0	0
YDR016C	DAD1	98	0
YDR017C	KCS1	100	0
YDR018C		80	0
YDR019C	GCV1	100	0
YDR020C		100	23
YDR021W	FAL1	97	0
YDR022C	CIS1	92	0
YDR023W	SES1	100	0
YDR024W	FYV1	0	0
YDR025W	RPS11A	91	0
YDR026C		100	0
YDR027C	VPS54	100	0
YDR028C	REG1	100	0
YDR029W		0	0
YDR030C	RAD28	90	0
YDR031W	MIC14	93	0
YDR032C	PST2	100	0
YDR033W	MRH1	100	0
YDR034C	LYS14	100	0
YDR034C-A		0	0
YDR034W-B		97	38
YDR035W	ARO3	100	0
YDR036C	EHD3	100	0
YDR037W	KRS1	100	0
YDR038C	ENA5	4	0
YDR039C	ENA2	0	0
YDR040C	ENA1	0	9
YDR041W	RSM10	98	0
YDR042C		61	11
YDR043C	NRG1	100	64
YDR044W	HEM13	100	0
YDR045C	RPC11	100	0
YDR046C	BAP3	100	0
YDR047W	HEM12	100	0
YDR049W		100	0
YDR048C		0	0
YDR050C	TPI1	100	86
YDR051C	DET1	100	0
YDR053W		0	0
YDR052C	DBF4	100	0
YDR054C	CDC34	100	0
YDR055W	PST1	100	51
YDR056C		100	0
YDR057W	YOS9	99	0
YDR058C	TGL2	100	0
YDR059C	UBC5	97	100
YDR060W	MAK21	100	0
YDR061W		100	40
YDR062W	LCB2	100	0
YDR063W		100	68
YDR064W	RPS13	100	0
YDR065W		100	6
YDR066C	RTR2	100	66
YDR067C	OCA6	100	80
YDR068W	DOS2	100	0
YDR069C	DOA4	95	0
YDR070C	FMP16	100	87
YDR071C	PAA1	100	0
YDR072C	IPT1	100	77
YDR073W	SNF11	100	39
YDR074W	TPS2	100	0
YDR075W	PPH3	100	0
YDR076W	RAD55	91	58
YDR077W	SED1	100	75
YDR078C	SHU2	96	65
YDR079W	PET100	92	87
YDR079C-A	TFB5	100	0
YDR080W	VPS41	98	0
YDR081C	PDC2	100	0
YDR082W	STN1	100	0
YDR083W	RRP8	97	0
YDR084C	TVP23	100	0
YDR085C	AFR1	100	13
YDR086C	SSS1	100	0
YDR087C	RRP1	100	97
YDR088C	SLU7	100	0
YDR089W		100	0
YDR090C		100	0
YDR091C	RLI1	100	0
YDR092W	UBC13	97	52
YDR093W	DNF2	100	0
YDR094W		100	0
YDR095C		0	0
YDR096W	GIS1	100	0
YDR097C	MSH6	95	0
YDR098C	GRX3	89	0
YDR099W	BMH2	100	0
YDR100W	TVP15	97	21
YDR101C	ARX1	100	0
YDR102C		0	0
YDR103W	STE5	100	0
YDR104C	SPO71	96	0
YDR105C	TMS1	100	0
YDR106W	ARP10	61	0
YDR107C	TMN2	98	0
YDR108W	GSG1	100	0
YDR109C		99	0
YDR110W	FOB1	100	15
YDR112W	IRC2	0	0
YDR111C	ALT2	100	0
YDR113C	PDS1	100	0
YDR115W		100	51
YDR114C		0	19
YDR116C	MRPL1	98	0
YDR117C	TMA64	99	0
YDR118W	APC4	100	0
YDR118W-A		100	0
YDR119W	VBA4	100	0
YDR119W-A		98	0
YDR120C	TRM1	96	0
YDR121W	DPB4	100	0
YDR122W	KIN1	100	0
YDR123C	INO2	100	0
YDR124W		100	100
YDR125C	ECM18	94	14
YDR126W	SWF1	95	66
YDR127W	ARO1	100	0
YDR128W	MTC5	100	0
YDR129C	SAC6	99	0
YDR130C	FIN1	97	0
YDR131C		96	0
YDR132C		100	55
YDR133C		100	0
YDR135C	YCF1	100	68
YDR137W	RGP1	100	0
YDR136C	VPS61	0	0
YDR138W	HPR1	99	0
YDR139C	RUB1	100	48
YDR140W	MTQ2	95	22
YDR141C	DOP1	99	0
YDR142C	PEX7	100	0
YDR143C	SAN1	100	10
YDR144C	MKC7	100	0
YDR145W	TAF12	100	0
YDR146C	SWI5	100	0
YDR147W	EKI1	100	0
YDR148C	KGD2	100	0
YDR150W	NUM1	75	0
YDR149C		0	0
YDR151C	CTH1	100	73
YDR152W	GIR2	99	0
YDR153C	ENT5	100	0
YDR154C		100	0
YDR155C	CPR1	100	43
YDR156W	RPA14	100	14
YDR157W		0	0
YDR158W	HOM2	99	0
YDR159W	SAC3	100	0
YDR160W	SSY1	98	0
YDR161W		99	0
YDR162C	NBP2	100	0
YDR163W	CWC15	100	28
YDR164C	SEC1	100	0
YDR165W	TRM82	99	0
YDR166C	SEC5	100	0
YDR167W	TAF10	100	0
YDR168W	CDC37	100	0
YDR169C	STB3	100	0
YDR169C-A		100	100
YDR170C	SEC7	100	0
YDR171W	HSP42	100	17
YDR172W	SUP35	100	0
YDR173C	ARG82	100	0
YDR174W	HMO1	100	0
YDR175C	RSM24	100	0
YDR176W	NGG1	100	0
YDR177W	UBC1	100	0
YDR178W	SDH4	100	0
YDR179C	CSN9	97	0
YDR179W-A		100	0
YDR180W	SCC2	96	0
YDR181C	SAS4	98	0
YDR182W	CDC1	100	0
YDR182W-A		100	0
YDR183W	PLP1	97	0
YDR183C-A		75	0
YDR184C	ATC1	98	0
YDR185C		100	92
YDR186C		100	0
YDR188W	CCT6	100	0
YDR187C		0	0
YDR189W	SLY1	100	0
YDR190C	RVB1	100	0
YDR191W	HST4	97	0
YDR193W		0	0
YDR192C	NUP42	100	0
YDR194C	MSS116	99	0
YDR194W-A		0	0
YDR195W	REF2	100	0
YDR196C		100	0
YDR197W	CBS2	93	0
YDR198C	RKM2	97	0
YDR199W		0	0
YDR200C	VPS64	100	0
YDR201W	SPC19	100	0
YDR203W		0	0
YDR202C	RAV2	98	4
YDR204W	COQ4	98	0
YDR205W	MSC2	98	0
YDR206W	EBS1	100	0
YDR207C	UME6	100	0
YDR208W	MSS4	100	0
YDR210W		100	0
YDR209C		0	0
YDR211W	GCD6	100	0
YDR212W	TCP1	100	0
YDR213W	UPC2	100	0
YDR214W	AHA1	100	54
YDR215C		0	0
YDR216W	ADR1	96	0
YDR217C	RAD9	100	0
YDR218C	SPR28	13	0
YDR219C	MFB1	100	0
YDR220C		0	0
YDR221W	GTB1	99	29
YDR222W		100	95
YDR223W	CRF1	61	100
YDR224C	HTB1	100	0
YDR225W	HTA1	100	0
YDR226W	ADK1	100	21
YDR227W	SIR4	100	0
YDR228C	PCF11	100	0
YDR229W	IVY1	100	0
YDR230W		0	0
YDR231C	COX20	100	37
YDR232W	HEM1	100	0
YDR233C	RTN1	100	0
YDR234W	LYS4	100	14
YDR235W	PRP42	100	0
YDR236C	FMN1	100	0
YDR237W	MRPL7	100	0
YDR238C	SEC26	100	0
YDR239C		98	0
YDR241W	BUD26	25	0
YDR240C	SNU56	99	0
YDR242W	AMD2	100	100
YDR243C	PRP28	99	48
YDR244W	PEX5	99	0
YDR245W	MNN10	100	0
YDR246W	TRS23	96	75
YDR246W-A		100	100
YDR247W	VHS1	100	0
YDR248C		100	74
YDR249C		100	0
YDR250C		0	0
YDR251W	PAM1	100	0
YDR252W	BTT1	84	0
YDR253C	MET32	100	98
YDR254W	CHL4	100	69
YDR255C	RMD5	100	38
YDR256C	CTA1	96	100
YDR257C	RKM4	98	0
YDR258C	HSP78	100	0
YDR259C	YAP6	85	0
YDR260C	SWM1	97	63
YDR261C	EXG2	100	0
YDR262W		100	0
YDR263C	DIN7	94	0
YDR264C	AKR1	100	0
YDR265W	PEX10	100	68
YDR266C		100	0
YDR267C	CIA1	100	0
YDR268W	MSW1	100	17
YDR270W	CCC2	100	0
YDR269C		0	0
YDR271C		0	0
YDR272W	GLO2	100	0
YDR273W	DON1	100	0
YDR274C		0	0
YDR275W	BSC2	100	0
YDR276C	PMP3	100	20
YDR277C	MTH1	100	88
YDR278C		0	0
YDR279W	RNH202	100	0
YDR280W	RRP45	100	26
YDR281C	PHM6	100	0
YDR282C		95	0
YDR283C	GCN2	100	0
YDR284C	DPP1	100	42
YDR285W	ZIP1	85	0
YDR286C		100	0
YDR287W	INM2	100	0
YDR288W	NSE3	100	0
YDR290W		0	0
YDR289C	RTT103	100	0
YDR291W	HRQ1	99	0
YDR292C	SRP101	100	0
YDR293C	SSD1	100	0
YDR294C	DPL1	100	0
YDR295C	HDA2	100	0
YDR296W	MHR1	100	0
YDR297W	SUR2	100	0
YDR298C	ATP5	100	21
YDR299W	BFR2	100	0
YDR300C	PRO1	100	0
YDR301W	CFT1	99	4
YDR302W	GPI11	100	0
YDR303C	RSC3	100	0
YDR304C	CPR5	100	35
YDR305C	HNT2	100	0
YDR306C		100	0
YDR307W		100	15
YDR308C	SRB7	100	0
YDR309C	GIC2	100	0
YDR310C	SUM1	100	0
YDR311W	TFB1	100	0
YDR312W	SSF2	100	0
YDR313C	PIB1	100	0
YDR314C	RAD34	88	0
YDR315C	IPK1	95	0
YDR316W	OMS1	100	0
YDR317W	HIM1	31	87
YDR318W	MCM21	95	44
YDR319C		100	3
YDR320C	SWA2	100	8
YDR320W-B		100	0
YDR320C-A	DAD4	100	77
YDR321W	ASP1	100	0
YDR322W	MRPL35	100	0
YDR322C-A	TIM11	100	57
YDR323C	PEP7	98	0
YDR324C	UTP4	96	0
YDR325W	YCG1	100	0
YDR326C	YSP2	100	0
YDR327W		0	0
YDR328C	SKP1	100	0
YDR329C	PEX3	98	0
YDR330W	UBX5	100	0
YDR331W	GPI8	98	0
YDR332W	IRC3	99	19
YDR333C		98	0
YDR334W	SWR1	100	0
YDR335W	MSN5	100	0
YDR336W		95	0
YDR337W	MRPS28	100	0
YDR338C		100	0
YDR339C	FCF1	98	0
YDR340W		0	0
YDR341C		100	5
YDR342C	HXT7	4	0
YDR343C	HXT6	0	0
YDR344C		100	0
YDR345C	HXT3	99	29
YDR346C	SVF1	100	0
YDR347W	MRP1	100	0
YDR348C		100	0
YDR349C	YPS7	100	26
YDR350C	ATP22	99	0
YDR351W	SBE2	100	0
YDR352W		100	13
YDR353W	TRR1	100	26
YDR354W	TRP4	100	0
YDR354C-A		0	0
YDR356W	SPC110	100	0
YDR355C		0	0
YDR357C		98	0
YDR358W	GGA1	100	0
YDR360W	OPI7	0	0
YDR359C	EAF1	100	0
YDR361C	BCP1	98	0
YDR362C	TFC6	100	44
YDR363W	ESC2	100	0
YDR363W-A	SEM1	100	0
YDR364C	CDC40	100	0
YDR365C	ESF1	100	0
YDR366C		0	2
YDR367W		96	0
YDR368W	YPR1	100	86
YDR369C	XRS2	91	0
YDR370C		97	0
YDR371W	CTS2	100	0
YDR371C-A		0	0
YDR372C	VPS74	100	0
YDR373W	FRQ1	100	0
YDR374C		0	0
YDR374W-A		91	0
YDR375C	BCS1	99	5
YDR376W	ARH1	100	0
YDR377W	ATP17	100	0
YDR378C	LSM6	100	88
YDR379W	RGA2	100	0
YDR379C-A		100	0
YDR380W	ARO10	100	95
YDR381W	YRA1	100	0
YDR381C-A		100	0
YDR382W	RPP2B	100	75
YDR383C	NKP1	98	74
YDR384C	ATO3	100	23
YDR385W	EFT2	1	0
YDR386W	MUS81	96	0
YDR387C		100	0
YDR388W	RVS167	100	0
YDR389W	SAC7	100	0
YDR390C	UBA2	100	0
YDR391C		100	0
YDR392W	SPT3	100	0
YDR393W	SHE9	100	58
YDR394W	RPT3	100	0
YDR395W	SXM1	100	0
YDR396W		0	0
YDR397C	NCB2	100	0
YDR398W	UTP5	100	0
YDR399W	HPT1	100	0
YDR400W	URH1	100	19
YDR401W		0	0
YDR402C	DIT2	0	0
YDR403W	DIT1	57	21
YDR404C	RPB7	100	0
YDR405W	MRP20	100	0
YDR406W	PDR15	100	14
YDR406W-A		0	0
YDR407C	TRS120	99	0
YDR408C	ADE8	100	84
YDR409W	SIZ1	94	35
YDR410C	STE14	100	0
YDR411C	DFM1	100	0
YDR412W	RRP17	99	0
YDR413C		0	0
YDR414C	ERD1	100	79
YDR415C		98	0
YDR416W	SYF1	99	5
YDR418W	RPL12B	100	21
YDR417C		3	0
YDR419W	RAD30	100	32
YDR420W	HKR1	84	0
YDR421W	ARO80	100	14
YDR422C	SIP1	100	0
YDR423C	CAD1	96	0
YDR424C	DYN2	92	30
YDR425W	SNX41	100	0
YDR426C		0	0
YDR427W	RPN9	100	26
YDR428C	BNA7	100	48
YDR429C	TIF35	100	0
YDR431W		0	0
YDR430C	CYM1	100	0
YDR432W	NPL3	99	0
YDR433W		100	0
YDR434W	GPI17	100	0
YDR435C	PPM1	100	0
YDR436W	PPZ2	100	0
YDR437W	GPI19	100	58
YDR438W	THI74	100	87
YDR439W	LRS4	100	0
YDR440W	DOT1	100	0
YDR441C	APT2	100	99
YDR442W		0	0
YDR443C	SSN2	98	0
YDR444W		100	0
YDR445C		0	0
YDR446W	ECM11	0	0
YDR447C	RPS17B	100	14
YDR448W	ADA2	100	15
YDR449C	UTP6	97	0
YDR450W	RPS18A	95	37
YDR451C	YHP1	100	98
YDR452W	PPN1	100	20
YDR453C	TSA2	100	0
YDR454C	GUK1	99	0
YDR456W	NHX1	100	0
YDR455C		0	0
YDR457W	TOM1	100	0
YDR458C	HEH2	100	0
YDR459C	PFA5	100	41
YDR460W	TFB3	100	0
YDR461W	MFA1	100	0
YDR461C-A		100	0
YDR462W	MRPL28	100	0
YDR463W	STP1	100	0
YDR464W	SPP41	100	0
YDR464C-A		0	0
YDR465C	RMT2	100	0
YDR466W	PKH3	100	29
YDR467C		100	0
YDR468C	TLG1	100	0
YDR469W	SDC1	99	0
YDR470C	UGO1	100	12
YDR471W	RPL27B	100	38
YDR472W	TRS31	100	32
YDR473C	PRP3	100	0
YDR475C	JIP4	100	55
YDR476C		100	82
YDR477W	SNF1	100	0
YDR478W	SNM1	96	0
YDR479C	PEX29	100	59
YDR480W	DIG2	100	72
YDR481C	PHO8	100	0
YDR482C	CWC21	100	0
YDR483W	KRE2	100	0
YDR484W	VPS52	97	0
YDR485C	VPS72	100	0
YDR486C	VPS60	100	0
YDR487C	RIB3	100	71
YDR488C	PAC11	100	0
YDR489W	SLD5	97	72
YDR490C	PKH1	100	30
YDR492W	IZH1	100	0
YDR491C		0	0
YDR493W		100	0
YDR494W	RSM28	100	0
YDR495C	VPS3	98	0
YDR496C	PUF6	98	0
YDR497C	ITR1	100	0
YDR498C	SEC20	99	29
YDR499W	LCD1	100	0
YDR500C	RPL37B	94	0
YDR501W	PLM2	68	82
YDR502C	SAM2	100	71
YDR503C	LPP1	100	62
YDR504C	SPG3	100	100
YDR505C	PSP1	100	0
YDR506C		100	27
YDR507C	GIN4	100	0
YDR509W		0	0
YDR508C	GNP1	100	0
YDR510W	SMT3	100	0
YDR510C-A		0	0
YDR511W	ACN9	100	86
YDR513W	GRX2	100	0
YDR512C	EMI1	80	23
YDR514C		100	0
YDR515W	SLF1	96	0
YDR516C	EMI2	100	22
YDR517W	GRH1	100	0
YDR518W	EUG1	100	0
YDR519W	FPR2	100	0
YDR521W		0	0
YDR520C	URC2	98	11
YDR522C	SPS2	0	49
YDR523C	SPS1	88	0
YDR524C	AGE1	100	0
YDR524W-C		0	100
YDR524C-B		100	99
YDR525W	API2	0	0
YDR524C-A		0	0
YDR525W-A	SNA2	100	18
YDR527W	RBA50	100	38
YDR526C		0	0
YDR528W	HLR1	100	0
YDR529C	QCR7	100	0
YDR530C	APA2	100	0
YDR531W		100	0
YDR532C		100	0
YDR533C	HSP31	100	91
YDR534C	FIT1	25	0
YDR535C		0	0
YDR536W	STL1	0	100
YDR538W	PAD1	100	0
YDR537C		0	0
YDR539W		100	0
YDR540C	IRC4	94	57
YDR541C		100	0
YDR542W		0	0
YDR543C		0	0
YDR544C		0	0
YDR545W	YRF1-1	0	0
YDR545C-A		0	0
YEL077W-A		0	0
YEL077C		0	0
YEL075W-A		0	0
YEL076C-A		0	0
YEL076C		0	0
YEL075C		0	0
YEL074W		55	0
YEL073C		100	0
YEL072W	RMD6	100	0
YEL071W	DLD3	100	0
YEL070W	DSF1	0	0
YEL069C	HXT13	0	0
YEL068C		100	0
YEL066W	HPA3	100	0
YEL067C		58	100
YEL065W	SIT1	100	0
YEL064C	AVT2	99	0
YEL063C	CAN1	100	9
YEL062W	NPR2	100	0
YEL061C	CIN8	100	0
YEL060C	PRB1	100	68
YEL059C-A	SOM1	100	0
YEL059W		0	0
YEL058W	PCM1	100	0
YEL057C		63	0
YEL056W	HAT2	100	0
YEL055C	POL5	100	28
YEL053W-A		0	0
YEL054C	RPL12A	100	0
YEL053C	MAK10	99	0
YEL052W	AFG1	100	0
YEL051W	VMA8	100	0
YEL050W-A		0	0
YEL050C	RML2	100	0
YEL049W	PAU2	0	0
YEL048C		92	0
YEL047C		99	0
YEL046C	GLY1	100	0
YEL045C		0	0
YEL044W	IES6	100	51
YEL043W		100	0
YEL042W	GDA1	100	0
YEL041W	YEF1	95	52
YEL040W	UTR2	98	0
YEL039C	CYC7	100	0
YEL038W	UTR4	100	0
YEL037C	RAD23	100	0
YEL036C	ANP1	100	0
YEL035C	UTR5	0	0
YEL034W	HYP2	100	35
YEL033W	MTC7	0	0
YEL034C-A		0	0
YEL032W	MCM3	100	4
YEL032C-A		0	0
YEL031W	SPF1	99	0
YEL030W	ECM10	100	0
YEL030C-A		0	0
YEL029C	BUD16	100	17
YEL028W		100	0
YEL027W	CUP5	100	86
YEL026W	SNU13	100	0
YEL025C		100	0
YEL024W	RIP1	100	0
YEL023C		98	0
YEL022W	GEA2	100	0
YEL021W	URA3	0	0
YEL020W-A	TIM9	100	0
YEL020C-B		0	0
YEL020C		100	0
YEL019C	MMS21	95	0
YEL018W	EAF5	96	0
YEL018C-A		0	0
YEL017C-A	PMP2	100	0
YEL017W	GTT3	100	60
YEL016C	NPP2	100	46
YEL015W	EDC3	100	0
YEL014C		0	0
YEL013W	VAC8	100	0
YEL012W	UBC8	100	0
YEL011W	GLC3	100	95
YEL010W		0	0
YEL009C-A		0	0
YEL009C	GCN4	100	37
YEL008W		63	0
YEL008C-A		100	0
YEL007W		100	0
YEL006W	YEA6	100	0
YEL005C	VAB2	95	0
YEL004W	YEA4	100	0
YEL003W	GIM4	100	0
YEL002C	WBP1	100	0
YEL001C	IRC22	100	67
YER001W	MNN1	100	0
YER002W	NOP16	100	0
YER003C	PMI40	89	0
YER004W	FMP52	100	0
YER005W	YND1	100	57
YER006W	NUG1	100	0
YER007W	PAC2	92	8
YER006C-A		0	0
YER007C-A	TMA20	99	0
YER008C	SEC3	100	0
YER009W	NTF2	100	39
YER010C		97	59
YER011W	TIR1	100	0
YER012W	PRE1	100	23
YER013W	PRP22	99	0
YER014W	HEM14	100	0
YER015W	FAA2	96	22
YER014C-A	BUD25	23	76
YER016W	BIM1	100	0
YER017C	AFG3	100	0
YER018C	SPC25	100	33
YER019W	ISC1	100	93
YER019C-A	SBH2	100	7
YER020W	GPA2	100	0
YER021W	RPN3	100	0
YER022W	SRB4	100	0
YER023W	PRO3	100	0
YER023C-A		0	0
YER024W	YAT2	98	32
YER025W	GCD11	100	0
YER026C	CHO1	100	0
YER027C	GAL83	100	0
YER028C	MIG3	84	3
YER029C	SMB1	100	0
YER030W	CHZ1	100	1
YER031C	YPT31	99	0
YER032W	FIR1	100	0
YER033C	ZRG8	100	0
YER034W		93	0
YER035W	EDC2	100	0
YER036C	ARB1	100	0
YER037W	PHM8	100	87
YER038C	KRE29	71	13
YER038W-A		39	0
YER039C	HVG1	99	70
YER039C-A		88	100
YER040W	GLN3	100	0
YER041W	YEN1	56	0
YER042W	MXR1	100	0
YER043C	SAH1	100	6
YER044C	ERG28	100	0
YER044C-A	MEI4	73	0
YER045C	ACA1	100	0
YER046W	SPO73	100	0
YER046W-A		0	0
YER047C	SAP1	100	0
YER048C	CAJ1	100	0
YER048W-A	ISD11	100	0
YER049W	TPA1	100	0
YER050C	RSM18	100	0
YER051W	JHD1	97	0
YER052C	HOM3	100	0
YER053C	PIC2	100	46
YER053C-A		100	0
YER054C	GIP2	100	0
YER055C	HIS1	100	75
YER056C	FCY2	100	0
YER056C-A	RPL34A	94	0
YER057C	HMF1	100	100
YER058W	PET117	100	0
YER059W	PCL6	100	0
YER060W	FCY21	100	100
YER060W-A	FCY22	72	100
YER061C	CEM1	100	0
YER062C	HOR2	100	100
YER063W	THO1	100	100
YER064C		100	24
YER065C	ICL1	100	97
YER066W		100	0
YER067W		100	0
YER066C-A		0	0
YER067C-A		0	0
YER068W	MOT2	100	0
YER069W	ARG5,6	100	0
YER068C-A		0	0
YER070W	RNR1	100	0
YER071C		100	0
YER072W	VTC1	100	97
YER073W	ALD5	100	0
YER074W	RPS24A	95	0
YER074W-A	YOS1	100	0
YER075C	PTP3	85	4
YER076W-A		34	0
YER076C		100	0
YER077C		96	0
YER078C		100	0
YER078W-A		0	0
YER079W		100	94
YER080W	AIM9	100	0
YER079C-A		0	0
YER081W	SER3	100	0
YER082C	UTP7	100	0
YER083C	GET2	97	0
YER084W		0	0
YER084W-A		0	0
YER085C		43	0
YER086W	ILV1	100	18
YER087W		100	0
YER087C-A		0	0
YER087C-B	SBH1	100	0
YER088C	DOT6	100	16
YER088W-B		18	0
YER088C-A		100	0
YER089C	PTC2	100	62
YER090W	TRP2	100	0
YER090C-A		0	0
YER091C	MET6	100	0
YER091C-A		0	0
YER092W	IES5	93	12
YER093C	TSC11	100	12
YER093C-A		94	44
YER094C	PUP3	100	0
YER095W	RAD51	100	28
YER096W	SHC1	96	0
YER097W		21	0
YER098W	UBP9	100	34
YER099C	PRS2	100	0
YER100W	UBC6	100	0
YER101C	AST2	100	0
YER102W	RPS8B	28	0
YER103W	SSA4	100	0
YER104W	RTT105	96	75
YER105C	NUP157	100	16
YER106W	MAM1	0	0
YER107W-A		0	0
YER107C	GLE2	100	0
YER109C	FLO8	100	0
YER110C	KAP123	100	0
YER111C	SWI4	98	0
YER112W	LSM4	100	0
YER113C	TMN3	100	0
YER114C	BOI2	100	0
YER115C	SPR6	100	0
YER116C	SLX8	100	0
YER117W	RPL23B	95	0
YER118C	SHO1	100	0
YER119C	AVT6	100	99
YER120W	SCS2	100	0
YER119C-A		0	0
YER121W		100	37
YER122C	GLO3	100	0
YER123W	YCK3	100	0
YER124C	DSE1	99	0
YER125W	RSP5	100	0
YER126C	NSA2	100	0
YER127W	LCP5	98	0
YER128W		95	0
YER129W	SAK1	100	0
YER130C		100	0
YER131W	RPS26B	100	0
YER132C	PMD1	100	0
YER133W	GLC7	96	0
YER133W-A		0	0
YER134C		100	0
YER135C		0	0
YER136W	GDI1	100	0
YER137W-A		0	0
YER137C		91	0
YER138W-A		0	0
YER139C	RTR1	100	0
YER140W		100	0
YER141W	COX15	100	8
YER142C	MAG1	100	0
YER143W	DDI1	98	16
YER144C	UBP5	99	9
YER145C	FTR1	98	41
YER146W	LSM5	100	0
YER145C-A		0	0
YER147C	SCC4	100	81
YER148W	SPT15	100	0
YER147C-A		0	0
YER148W-A		0	0
YER149C	PEA2	100	0
YER150W	SPI1	100	68
YER151C	UBP3	100	0
YER152W-A		0	0
YER152C		100	0
YER153C	PET122	100	56
YER154W	OXA1	100	30
YER155C	BEM2	100	0
YER156C		98	41
YER157W	COG3	98	0
YER158C		100	25
YER158W-A		0	0
YER159C	BUR6	100	0
YER161C	SPT2	99	0
YER162C	RAD4	99	24
YER163C		100	86
YER164W	CHD1	100	0
YER165W	PAB1	100	0
YER166W	DNF1	100	6
YER165C-A		0	0
YER167W	BCK2	100	0
YER168C	CCA1	100	0
YER169W	RPH1	100	0
YER170W	ADK2	97	0
YER171W	RAD3	100	0
YER172C	BRR2	99	0
YER173W	RAD24	100	0
YER172C-A		0	0
YER174C	GRX4	100	0
YER175C	TMT1	100	57
YER175W-A		0	100
YER176W	ECM32	100	17
YER177W	BMH1	100	41
YER178W	PDA1	100	0
YER179W	DMC1	50	70
YER180C	ISC10	98	0
YER180C-A	SLO1	94	0
YER181C		0	0
YER182W	FMP10	100	0
YER183C	FAU1	93	0
YER184C		97	12
YER185W	PUG1	74	0
YER186C		100	0
YER187W		100	15
YER188W		100	0
YER188C-A		0	0
YER189W		0	0
YER190W	YRF1-2	0	0
YER190C-A		0	0
YER190C-B		0	0
YFL068W		0	0
YFL067W		0	0
YFL066C		0	0
YFL065C		0	0
YFL064C		0	0
YFL063W		0	0
YFL062W	COS4	0	0
YFL061W	DDI2	0	0
YFL060C	SNO3	0	0
YFL059W	SNZ3	0	0
YFL058W	THI5	0	0
YFL057C	AAD16	100	0
YFL056C	AAD6	100	0
YFL055W	AGP3	100	10
YFL054C		100	0
YFL053W	DAK2	25	99
YFL052W		97	24
YFL051C		29	100
YFL050C	ALR2	99	0
YFL049W	SWP82	98	0
YFL048C	EMP47	99	0
YFL047W	RGD2	98	0
YFL046W	FMP32	100	0
YFL045C	SEC53	100	0
YFL044C	OTU1	100	42
YFL042C		100	0
YFL041W-A		81	0
YFL041W	FET5	98	0
YFL040W		0	77
YFL039C	ACT1	100	0
YFL038C	YPT1	100	0
YFL037W	TUB2	100	0
YFL036W	RPO41	100	0
YFL034C-B	MOB2	100	0
YFL034C-A	RPL22B	100	38
YFL034W		100	0
YFL033C	RIM15	100	0
YFL032W		0	0
YFL031W	HAC1	100	0
YFL031C-A		0	0
YFL030W	AGX1	97	74
YFL029C	CAK1	98	41
YFL028C	CAF16	99	0
YFL027C	GYP8	100	0
YFL026W	STE2	100	0
YFL025C	BST1	100	9
YFL024C	EPL1	100	27
YFL023W	BUD27	98	0
YFL022C	FRS2	100	0
YFL021W	GAT1	100	0
YFL021C-A		0	0
YFL020C	PAU5	0	0
YFL019C		0	0
YFL018C	LPD1	100	0
YFL017W-A	SMX2	100	35
YFL017C	GNA1	99	82
YFL016C	MDJ1	100	13
YFL015W-A		0	0
YFL015C		0	0
YFL014W	HSP12	100	0
YFL013W-A		0	0
YFL012W-A		0	0
YFL013C	IES1	99	0
YFL012W		0	0
YFL011W	HXT10	0	0
YFL010W-A	AUA1	0	96
YFL010C	WWM1	100	0
YFL009W	CDC4	89	0
YFL008W	SMC1	100	5
YFL007W	BLM10	100	9
YFL005W	SEC4	100	39
YFL004W	VTC2	100	4
YFL003C	MSH4	27	18
YFL002C	SPB4	100	0
YFL001W	DEG1	98	0
YFR001W	LOC1	100	0
YFR002W	NIC96	98	0
YFR003C	YPI1	100	0
YFR004W	RPN11	100	0
YFR005C	SAD1	98	0
YFR006W		99	0
YFR007W	YFH7	97	53
YFR008W	FAR7	100	0
[truncated: 4,576 more rows]
