# Supplementary material for: Strand-specific RNA sequencing reveals extensive regulated long antisense transcripts that are conserved across yeast species
Source: Genome Biol. 2010 Aug 26;11(8):R87. doi: 10.1186/gb-2010-11-8-r87 (PMC2945789; doi:10.1186/gb-2010-11-8-r87)
Supplement: Additional file 4 — Table S3. Antisense units validated in RT experiments in S. cerevisiae. [file gb-2010-11-8-r87-S4.XLS]

## Sheet: Sheet1
Yname	Name
YER056C-A	RPL34A
YPL249C-A	RPL36B
YLR229C	CDC42
YHR143W	DSE2
YDR256C	CTA1
YMR303C	ADH2
YKR046C	PET10
YER062C	HOR2
YLR050C
