# Supplementary material for: Strand-specific RNA sequencing reveals extensive regulated long antisense transcripts that are conserved across yeast species
Source: Genome Biol. 2010 Aug 26;11(8):R87. doi: 10.1186/gb-2010-11-8-r87 (PMC2945789; doi:10.1186/gb-2010-11-8-r87)
Supplement: Additional file 5 — Table S4. qRT-PCR results in each gene and species. [file gb-2010-11-8-r87-S5.XLS]

## Sheet: SuppTable4_qPCR.txt
Gene	Scer sense	Scer antisense	Spar sense	Spar antisense	Smik sense	Smik antisense	Sbay sense	Sbay antisense	Scas sense	Scas antisense	Klac sense	Klac antisense
PET10	5.0988	0.031	2.0423	0.0625	2.3914	0.0737	2.7613	1.4458	1.1291	0.4346	10.1779	NaN
MRK1	5.7857	0.3616	18.4208	0.1744	14.1606	0.2131	NaN	NaN	3.61	NaN	18.188	NaN
MBR1	127.243	0.2304	142.399	0.1591	836.033	64.1318	24.8612	0.221	4.6331	1.122	312.229	1.6367
CRF1	7.2536	0.5509	2.2514	0.8866	5.2913	0.3836	2.4177	0.8996	0.3119	0.4032	1.2713	5.6745
CTA1	61.0825	0.0665	21.1037	1.6207	6.3447	0.4338	1.1699	NaN	8.4976	NaN	16.4421	10.0223
MOH1	856.291	0.0263	NaN	NaN	NaN	NaN	NaN	NaN	0.3782	0.9698	1194.19	156.042
