# Supplementary material for: Strand-specific RNA sequencing reveals extensive regulated long antisense transcripts that are conserved across yeast species
Source: Genome Biol. 2010 Aug 26;11(8):R87. doi: 10.1186/gb-2010-11-8-r87 (PMC2945789; doi:10.1186/gb-2010-11-8-r87)
Supplement: Additional file 6 — Table S5. Nanostring results in S. cerevisiae. [file gb-2010-11-8-r87-S6.XLS]

## Sheet: 9 pairs
	Plateau_sense	Plateu_antisense	StationaryPhase_sense	StationaryPhase_antisense	HeatShock_sense	HeatShock_antisense	SaltStress_sense	SaltStress_antisense
PET10	0.82821	-1.6434	0.83468	-1.8649	0.2486	-0.82841	0.27727	-0.32115
MRK1	0.80273	-0.19789	0.5915	-0.17168	0.92591	-0.7474	1.0573	-0.37068
MBR1	1.8227	-0.91783	1.6293	-0.95917	0.80526	-0.053934	0.85414	0.072334
CRF1	0.70801	-0.11728	1.4133	-0.63448	0.28066	-0.696	0.43966	-0.18002
CTA1	1.8275	-1.1041	1.8229	-1.1017	0.18563	-0.50786	0.18895	-0.14936
MOH1	2.3463	-1.2657	2.3488	-1.2427	0.57807	-0.69541	0.50618	-0.065444
ADH2	2.1204	0.066538	2.834	-0.13995	0.78074	-0.35616	0.042611	-0.19374
ARO10	1.3995	-0.39604	1.683	-0.45665	2.7355	-0.5352	-0.012427	0.046573
TKL2	0.52424	-0.43035	1.8324	-0.91303	1.3866	-0.48209	2.6812	-0.8008

## Sheet: 67 pairs
	BY LOG	BY PLAT	rrp6 LOG	rrp6 PLAT	hda2 LOG	hda2 PLAT	doub LOG	doub PLAT	BY HS_T0	BY HS_T15	rrp6 HS_T0	rrp6 HS_T15	hda2 HS_T0	hda2 HS_T15	doub HS_T0	doub HS_T15
POS_A(128)	3.50047	3.83353	3.6176	3.97737	3.75391	4.02401	3.61817	3.92252	3.53191	3.54815	3.79486	3.72263	3.73115	3.85064	3.72778	3.80672
POS_B(32)	2.99887	3.31663	3.09515	3.4634	3.10849	3.36894	3.11382	3.41083	2.89502	2.91746	3.16212	3.08116	3.09556	3.21348	3.10571	3.1904
POS_C(8)	2.4283	2.75933	2.55422	2.90176	2.60679	2.82505	2.55489	2.85957	2.41073	2.42002	2.64223	2.56571	2.56675	2.66982	2.58423	2.65264
POS_D(2)	2.00059	2.25498	2.04362	2.37162	2.00634	2.25825	1.98383	2.32308	1.78769	1.77016	2.06668	2.02752	1.9746	2.12418	1.99588	2.09198
POS_E(0.5)	1.23069	1.45816	1.21967	1.57766	1.38974	1.59742	1.29328	1.51931	1.22608	1.3366	1.35642	1.40795	1.3052	1.40589	1.31585	1.42555
POS_F(0.125)	0.79268	1.17295	0.97641	1.26236	0.99164	1.19055	0.93628	1.17838	0.7352	0.89798	1.11419	0.94913	0.80915	1.24089	1.02817	0.94368
ACN9	2.46611	2.89493	2.35666	2.85526	2.2531	2.76033	2.32924	2.85336	2.37264	2.6779	2.25719	2.53751	2.22348	2.60048	2.20532	2.57091
ACN9_AS	1.6148	1.56311	1.8415	1.95975	1.58489	1.60076	1.88744	1.98699	1.52863	1.97846	1.74081	2.23605	1.59997	1.99519	1.83426	2.28542
ACP1	3.7643	3.85252	3.62676	3.78718	3.72328	3.89042	3.6446	3.78978	3.80932	3.87673	3.66113	3.69632	3.73824	3.78967	3.69846	3.72859
ACP1_AS	1.65366	2.05045	1.60517	2.20062	1.48741	2.08467	1.71054	2.20879	1.68829	2.27881	1.62286	2.24059	1.56531	2.40912	1.55989	2.4478
ACT1	4.68383	4.42379	4.60352	4.31447	4.59149	4.3558	4.5723	4.28973	4.72812	4.72646	4.63026	4.66562	4.61072	4.66541	4.5897	4.68002
ADH2	2.22489	4.00408	2.10007	3.24129	2.33356	4.49405	2.2031	3.27158	2.20186	2.27957	2.00678	2.1711	2.24403	2.4465	2.13083	2.28048
ADH2_AS	2.09316	2.06716	2.35655	2.24346	2.27095	2.05497	2.41023	2.23533	2.15357	1.67568	2.4371	1.80971	2.31417	1.80508	2.47994	1.8147
ADH7	2.35142	1.79585	2.23128	1.87148	2.23792	1.78555	2.23193	1.77435	2.32934	2.44228	2.23432	2.41994	2.20877	2.46634	2.13293	2.4326
ADH7_AS	1.98458	2.32706	2.15073	2.36401	2.22709	2.4129	2.16627	2.3325	1.85295	2.4249	1.92721	2.54826	2.09989	2.57413	2.01687	2.63595
ARG1	2.04467	2.73948	2.0181	2.44502	2.27443	2.92792	2.1882	2.50056	1.91383	2.07271	1.88817	2.30626	1.95772	2.15317	2.00206	2.25414
ARG1_AS	2.23606	2.14747	2.36498	2.38366	2.27452	2.25403	2.43108	2.43697	2.30834	2.37736	2.44049	2.53382	2.33304	2.25584	2.51309	2.45797
ATO2	1.57466	3.14762	1.57764	3.14541	1.57821	3.22306	1.57414	3.16627	1.52264	2.89739	1.33753	2.70387	1.46423	3.00463	1.47631	3.13815
ATO2_AS	2.14566	2.02226	2.1614	2.06299	2.09883	2.15192	2.11665	2.17062	2.1156	2.32241	2.06613	2.38537	2.14992	2.20548	2.15624	2.22664
ATP14	2.6554	2.53489	2.56769	2.57582	2.65956	2.52316	2.59127	2.57793	2.52124	2.53919	2.40329	2.51558	2.54258	2.58636	2.47316	2.57999
ATP14_AS	1.42836	1.07088	2.11431	1.32408	1.37503	1.02743	2.16769	1.4522	1.38054	1.13421	2.05142	1.77536	1.48393	1.21274	2.1164	1.80496
BUD6	2.78166	2.63228	2.73546	2.61882	2.78263	2.65681	2.74362	2.60949	2.8152	2.71441	2.75778	2.65676	2.7705	2.52661	2.75941	2.52715
CAP2	3.34838	3.25373	3.19907	3.18897	3.28354	3.26433	3.18481	3.17616	3.3645	3.64205	3.18234	3.48823	3.25152	3.60474	3.16708	3.56304
CAP2_AS	2.28523	1.85164	2.78364	2.18395	2.46724	2.06881	2.88337	2.27455	2.24052	1.96936	2.76209	2.41901	2.372	2.05445	2.84899	2.3852
COX5B	3.25615	3.39927	2.97113	3.41208	3.26602	3.27166	3.20414	3.41878	3.08445	3.83084	2.72291	3.71712	3.28095	3.83605	3.09544	3.90101
COX5B_AS	1.99964	1.87448	2.43	2.05566	2.01601	1.84437	2.35658	1.99982	2.00537	1.50027	2.383	1.97728	1.96342	1.52298	2.31634	1.87833
COX8	3.38906	4.27104	3.15761	4.19188	3.23599	4.24348	3.1267	4.16354	3.34432	3.53107	3.14826	3.35845	3.2999	3.50369	3.18815	3.47741
COX8_AS	1.68996	1.77376	1.73367	2.08582	1.6063	1.78569	1.79986	2.08143	1.63848	2.27343	1.60568	2.32697	1.58432	2.18967	1.64958	2.46939
CRF1	1.61401	2.13506	1.8385	2.20425	1.71076	2.59669	1.97852	2.44122	1.3049	1.5951	1.2743	1.53977	1.54807	1.77608	1.57208	1.78238
CRF1_AS	1.69075	1.67514	1.7537	1.64224	1.67814	1.48363	1.68237	1.68182	1.72457	1.51938	1.79137	1.6622	1.71325	1.44868	1.67665	1.50984
CTA1	1.98694	3.32006	2.05525	3.08254	1.88795	3.62484	1.99796	3.22828	2.00085	1.92663	2.09888	1.94232	2.04487	2.34574	2.10214	2.29366
CTA1_AS	2.34903	2.08832	2.37342	2.10149	2.30508	1.85818	2.39784	2.00506	2.32529	2.08908	2.27537	2.11287	2.33398	2.01128	2.33177	1.98938
CWP2	4.80599	4.61453	4.67111	4.57699	4.70741	4.68165	4.56407	4.53101	4.81854	4.62729	4.69138	4.55226	4.79008	4.56708	4.62577	4.47576
CWP2_AS	1.38315	2.01518	1.4503	2.23146	1.33023	2.04254	1.48581	2.15119	1.33749	1.54709	1.43359	1.76653	1.21806	1.64829	1.29953	1.89898
CYC3	2.84493	3.28631	2.69429	3.30797	2.65733	3.08485	2.69336	3.22773	2.87457	2.8183	2.69873	2.64858	2.76726	2.75315	2.68013	2.70907
CYC3_AS	1.85318	1.71997	2.40177	2.16269	1.93368	1.6996	2.34584	2.09055	1.99539	2.09545	2.43624	2.69531	1.94517	1.98262	2.35631	2.57838
ECM34	1.02968	1.25387	0.86593	0.97503	1.11446	1.18396	1.05558	1.01173	0.97345	0.96427	0.88781	0.95608	1.16325	1.17842	1.05259	1.1604
ECM34_AS	2.25481	2.65596	2.30362	2.66816	2.25845	2.56534	2.37577	2.65793	2.20124	2.50643	2.26704	2.49811	2.27851	2.402	2.30076	2.46475
ELO1	3.56507	2.97511	3.42362	2.995	3.65773	3.06776	3.57848	2.97441	3.61635	3.48822	3.40261	3.30141	3.73653	3.609	3.63379	3.47945
ELO1_AS	1.9675	1.50933	2.02066	1.48585	1.93905	1.63229	2.0039	1.60362	1.90378	1.51938	1.91749	1.74246	1.92384	1.3991	1.95811	1.53943
ENA1	3.45372	3.34592	3.48726	3.4383	3.50493	3.32148	3.51538	3.49717	3.49012	4.05148	3.46562	4.03376	3.51169	3.93705	3.48678	4.00269
FAA1	3.36643	3.48982	3.18248	3.41743	3.19662	3.28579	3.17587	3.38497	3.18075	3.98272	2.97205	3.78702	3.09342	3.89707	2.96879	3.82696
FAA1_AS	1.75472	1.44493	1.73451	1.55953	2.08136	1.67057	1.99564	1.62402	2.08211	1.12519	2.06677	1.47808	2.28607	1.36058	2.28122	1.23353
FBA1	5.38653	4.6898	5.24488	4.63962	5.3347	4.68412	5.24702	4.62377	5.4628	5.39758	5.3382	5.32654	5.37522	5.34159	5.29988	5.32365
FBA1_AS	1.26975	1.25994	1.31606	1.25056	1.0937	1.14332	1.38619	1.41361	1.26626	1.20265	1.20204	1.21298	1.01045	1.30329	1.10953	1.20936
FMP16	2.18624	4.28957	2.16982	4.3095	2.11724	4.39711	2.11278	4.32026	2.05335	3.65708	1.99888	3.30729	2.14148	4.087	2.06981	3.92233
FMP16_AS	1.27566	1.39346	2.04943	1.79164	1.42376	1.228	2.04602	1.68274	1.45301	1.34312	1.98262	2.04788	1.471	1.31647	2.04652	2.00276
FMP46	2.46092	3.14151	2.46939	3.08295	2.28768	3.05399	2.3802	3.09549	2.35744	2.89151	2.32728	2.71992	2.34338	2.9314	2.3253	2.91094
FMP46_AS	2.60516	2.38094	2.6469	2.38479	2.6136	2.43384	2.65803	2.43724	2.6546	2.51337	2.67311	2.57421	2.61251	2.5244	2.68579	2.54292
GAL4	1.93675	2.64764	2.07994	2.63334	1.93908	2.62627	2.13023	2.6441	1.93357	2.24378	2.01963	2.39308	2.04376	2.268	2.09809	2.48373
GAL4_AS	2.34661	2.30074	2.06282	1.92057	2.30242	2.32573	2.01525	2.06759	2.35852	2.32913	2.139	1.82112	2.34972	2.13546	2.11705	1.84489
GET1	2.69394	2.4257	2.60509	2.33883	2.72164	2.48082	2.61624	2.34185	2.79043	2.53691	2.6764	2.40152	2.74287	2.49898	2.69912	2.34684
GLC3	2.61014	3.83707	1.97018	3.91462	2.1926	3.81145	1.95306	3.8423	2.70569	3.96573	2.06788	3.66292	2.66077	3.97783	2.23312	3.94536
GLC3_AS	1.97939	1.76796	2.35792	1.96733	2.20723	1.94392	2.40321	1.96031	1.80584	1.38604	2.23836	1.95595	2.02457	1.64347	2.26301	1.881
GPM1	5.10252	4.55979	4.94988	4.46155	4.90311	4.32252	4.94921	4.43649	5.02255	5.03037	4.88271	4.94439	4.87947	4.92995	4.81927	4.92131
GPM1_AS	0.84104	1.4133	1.24386	1.48903	1.1694	1.38623	1.19324	1.37493	0.99421	1.11463	0.85497	1.2013	1.08566	1.18234	1.10531	1.28664
GRE1	1.86602	2.7594	2.22787	2.86549	1.92251	2.94941	2.28681	2.97193	1.76949	2.48553	1.87061	2.35876	1.86256	2.97512	1.99766	2.80759
GRE1_AS	1.79798	2.13869	2.16007	2.61587	1.94861	2.18845	2.16147	2.55076	1.88892	2.30043	2.16503	2.6026	2.02816	2.26994	2.2045	2.66193
GRE2	2.56602	2.33593	2.45297	2.34719	2.52162	2.37346	2.38109	2.27041	2.64631	3.11523	2.54432	3.18989	2.60284	3.19298	2.47839	3.13493
GRE2_AS	2.09567	1.95316	2.28376	2.05295	2.25523	2.03022	2.41163	2.09677	1.93208	1.55224	2.1175	1.74942	2.11045	1.64421	2.32965	1.78246
GRX5	3.42208	3.5133	3.26267	3.39584	3.27059	3.43576	3.26751	3.43693	3.36214	3.41274	3.1866	3.27701	3.28463	3.36436	3.18458	3.32086
GUP1	2.67732	2.67682	2.59891	2.5764	2.58181	2.62728	2.57304	2.6268	2.66034	2.68286	2.52358	2.59073	2.58847	2.66586	2.52667	2.63444
GUP2	2.01952	1.87597	1.96721	1.85224	2.27702	2.05749	2.22618	1.93055	2.08518	1.7938	2.01548	1.74938	2.36073	1.96607	2.277	1.89686
HMS1	1.44889	1.84491	1.52968	2.21434	2.40046	2.22123	2.3737	2.40388	2.32125	2.44771	2.48497	2.74267	2.65062	2.48744	2.72187	2.75598
HMS1_AS	1.94622	2.3441	1.92969	2.28645	1.85493	2.27155	1.82999	2.33462	1.75762	1.93206	1.47126	1.5674	1.48397	1.99303	1.48666	1.87737
HPF1	2.78806	2.80701	2.85441	2.76214	2.77845	2.76635	3.08603	2.91539	2.48688	3.24844	2.59159	3.07219	2.50266	3.45846	2.69222	3.5992
HPF1_AS	3.13448	3.75989	3.26227	3.95673	2.98335	3.52684	3.16989	3.93923	3.18008	3.29734	3.29004	3.28391	3.0361	3.10538	3.20872	3.12107
HSF1	2.80777	3.02282	2.82152	2.98563	2.79533	2.97061	2.78873	2.97836	2.79767	3.14054	2.77041	3.10343	2.78467	3.06811	2.74609	3.07396
HSP31	2.62428	3.56957	2.48141	3.40108	2.65731	3.57007	2.6241	3.44693	2.75058	3.36507	2.62394	3.15345	2.87686	3.72867	2.71637	3.5465
HSP31_AS	1.77418	1.85419	2.18692	2.24374	1.87566	1.98643	2.14675	2.18244	1.91104	1.28689	2.0855	1.79984	1.96687	1.3939	2.12697	1.68744
ICL1	2.17335	4.10732	2.00999	3.76544	2.3039	4.70374	2.19946	3.60311	2.34639	2.30955	2.25703	2.28411	2.37188	2.23257	2.39525	2.33575
ICL1_AS	2.39277	2.03199	2.8	2.5764	2.26143	1.58942	2.64258	2.53129	1.97674	2.57823	2.38914	2.71117	1.93314	2.36836	2.31002	2.5211
ICS3	1.73038	2.04608	1.83697	2.01126	1.68271	2.06458	1.75099	1.94987	1.73278	1.78511	1.70735	1.99941	1.64478	1.75927	1.6125	1.89435
ICS3_AS	2.6012	2.95875	2.58639	2.93524	2.52978	2.93107	2.56731	2.89667	2.68703	2.46166	2.6521	2.43531	2.58311	2.41665	2.61575	2.33886
ISF1	1.76051	3.72482	1.75422	3.69777	1.89702	3.47773	1.87998	3.65989	1.60136	2.33338	1.48005	2.39389	1.91052	2.60025	1.82932	2.71541
ISF1_AS	2.06653	2.10866	2.36025	2.19422	2.1257	2.21673	2.47262	2.201	2.17735	2.52332	2.3356	2.61003	2.15768	2.35165	2.42947	2.57101
LAP4	2.85565	3.49826	2.50308	3.37888	2.77068	3.37264	2.53523	3.31992	2.79716	3.77036	2.44193	3.52424	2.8536	3.84342	2.52858	3.7361
LAP4_AS	1.57669	1.42723	2.16701	1.78408	1.52339	1.31552	2.17686	2.02374	1.72425	1.42818	2.0942	1.94382	1.67463	1.36618	2.00018	1.64968
LEE1	1.81203	3.50307	1.98035	3.55424	1.87167	3.71607	2.03835	3.6299	1.95406	2.31051	2.05729	2.61978	2.136	2.50882	2.175	2.73492
LEE1_AS	1.39475	1.13076	1.66225	1.28218	1.53794	1.04436	1.88623	1.29338	1.38993	1.53092	1.50733	1.73442	1.4027	1.56129	1.743	1.79521
MBR1	1.84433	3.5142	1.81195	3.49055	2.02025	3.51315	1.89451	3.44909	1.80754	2.70623	1.6682	2.46728	2.04089	2.97009	1.88582	2.95944
MBR1_AS	1.99649	1.5134	1.97705	1.55038	2.13588	1.53744	1.98305	1.54987	2.18389	2.22857	2.10756	2.2125	2.18363	2.0629	2.15165	2.09727
MET2	2.23513	2.03599	2.09045	2.09581	2.29068	2.13276	2.44629	2.27488	1.89271	2.02156	1.83621	2.03531	2.07927	2.02618	2.22425	2.19692
MET2_AS	2.32139	2.53548	2.45012	2.59168	2.31014	2.47658	2.35642	2.43358	2.40241	2.42018	2.42544	2.47953	2.30341	2.31008	2.403	2.33964
MET32	2.01547	1.82392	1.87295	1.64683	1.92822	1.77506	1.99719	1.81777	1.95163	1.56158	1.82753	1.55085	1.96099	1.59295	1.89696	1.60051
MET32_AS	2.40468	2.11786	2.40194	2.31509	2.29889	2.08172	2.37766	2.28288	2.33903	2.29051	2.29946	2.41959	2.2881	2.21677	2.2831	2.42495
MIG3	1.94804	1.28829	2.40839	1.42356	2.11182	1.27218	2.48122	1.63486	1.8195	1.29581	2.22041	1.82558	2.02252	1.47965	2.36497	1.88292
MMF1	4.28767	4.28977	4.2322	4.32717	4.19932	4.32264	4.20838	4.31664	4.04174	4.2532	3.96765	4.16038	3.97459	4.11071	3.99114	4.19085
MMF1_AS	1.72351	1.93995	2.12284	2.24789	1.92422	2.04147	2.2997	2.3573	1.82037	2.34061	2.2646	2.50248	2.01672	2.54243	2.40527	2.70138
MOH1	1.47751	3.36652	1.49145	3.406	1.56651	3.43317	1.54769	3.47633	1.56725	2.3581	1.54271	2.12935	1.62117	2.51948	1.56012	2.47381
MOH1_AS	2.16277	1.91892	2.24798	1.90398	2.1408	1.7604	2.21351	1.8661	2.18812	1.90931	2.17862	2.11893	2.15959	1.96104	2.2047	2.05873
MRK1	2.16984	3.43571	2.42998	3.51347	2.01026	3.29164	2.2952	3.52784	2.17541	3.03319	2.35888	3.10326	2.11613	3.11736	2.24891	3.42759
MRK1_AS	2.23932	2.04815	2.24775	2.02355	2.21252	2.10588	2.32287	1.92766	2.29235	1.97214	2.30421	2.01541	2.25486	1.72542	2.40675	1.79712
MRPL44	3.10086	3.19968	2.9461	3.13996	2.92824	3.13133	2.94544	3.10242	3.08045	2.96788	2.94496	2.80119	2.97085	2.88693	2.92009	2.82027
MRPL44_AS	1.48243	1.7206	1.69879	1.64967	1.548	1.98131	1.82874	1.87388	1.5429	1.60948	1.64496	1.67452	1.59281	1.53583	1.82919	1.63734
MTH1	2.54862	3.01171	2.28664	2.96536	2.46608	2.98555	2.4298	3.10161	2.51475	2.93448	2.20217	3.24247	2.63958	2.99057	2.51687	3.46841
MTH1_AS	1.95444	2.89561	2.36672	3.1655	2.09314	3.0516	2.63564	3.05647	1.89558	1.7938	2.25285	2.12245	2.07611	1.83875	2.66382	2.09797
NBP2	2.6795	2.68015	2.6651	2.62781	2.61947	2.64679	2.64856	2.59527	2.70725	2.80177	2.62477	2.73015	2.6333	2.67083	2.59734	2.64477
NCA3	1.676	2.52305	2.26638	2.88047	2.11586	2.78467	2.37038	2.77114	1.63463	1.77861	1.8295	2.14727	2.03528	2.04382	2.25632	2.45264
NCA3_AS	1.92582	2.42482	1.83429	2.38555	1.70528	2.21147	1.78859	2.31178	1.89533	2.10683	1.71362	2.05758	1.80604	2.01742	1.65766	2.0178
NPC2	3.65014	3.71506	3.54996	3.6907	3.44687	3.52309	3.5162	3.73095	3.64308	3.7381	3.55542	3.57082	3.52836	3.68636	3.50071	3.67803
NPC2_AS	1.87131	2.19608	1.987	2.28824	2.00616	2.2441	2.04579	2.33064	1.8342	1.97638	1.86201	2.16032	1.95973	2.1125	1.91463	2.19463
NST1	2.85452	2.81215	2.79208	2.76059	2.79155	2.82312	2.7667	2.80397	2.81137	2.9238	2.72681	2.87177	2.74399	2.89617	2.71319	2.91451
ORM1	3.06909	2.89843	3.04109	2.93901	2.98481	2.9073	2.97332	2.93031	3.01885	2.86015	3.00101	2.78128	2.89535	2.70405	2.94402	2.66182
ORM1_AS	1.66837	1.80355	1.50162	1.61057	1.86451	1.93739	1.8331	1.79445	1.81289	1.83959	1.59831	1.78288	1.96888	1.84187	1.84284	1.90579
PDR1	2.70168	2.59482	2.71517	2.59535	2.71059	2.62324	2.64353	2.53921	2.75941	2.76596	2.72441	2.70837	2.70906	2.56915	2.66528	2.56624
PET10	2.518	3.5046	2.65381	3.49923	2.61578	3.5673	2.6966	3.50799	2.776	3.26419	2.76403	3.16082	2.86202	3.31233	2.83669	3.35241
PET10_AS	3.04579	2.48864	3.0234	2.29633	3.0155	2.45521	2.99569	2.28104	3.0769	2.76671	3.00917	2.74379	2.99503	2.67409	2.99732	2.66737
PEX18	1.7904	2.58326	1.70193	2.58411	1.86533	2.8081	1.74999	2.77205	1.82226	2.41585	1.65899	2.22555	1.95285	2.70175	1.81187	2.58644
PEX18_AS	2.16375	2.21433	2.17061	2.29096	2.01448	2.14162	2.04499	2.19175	2.16446	1.83416	2.13901	1.77216	2.03931	1.6324	2.0287	1.65986
PEX4	2.06707	2.19681	2.02385	2.16986	2.24491	2.42027	1.96758	1.96772	2.31759	2.2112	2.33534	2.16088	2.2036	2.10856	2.25637	2.09335
PEX4_AS	2.13247	2.20603	2.12961	2.21805	2.11013	2.25336	2.08195	2.18424	2.16952	2.5012	2.08944	2.45576	2.09062	2.36883	2.09484	2.37494
PGK1	5.15852	4.4043	5.0491	4.51762	5.06235	4.52214	5.02852	4.47502	5.17344	5.33025	5.06267	5.26814	5.05418	5.29319	4.97615	5.26091
PGK1_AS	1.12022	1.30681	1.27779	1.64754	1.23824	1.43015	1.29923	1.75273	1.10901	0.91558	1.25437	1.12419	1.18252	0.98474	1.32539	0.9809
PGU1	1.75175	1.76166	1.40879	1.49789	1.17954	1.36404	1.2625	1.17456	1.85088	2.04172	1.50222	1.75973	1.32752	1.58719	1.22232	1.49519
PGU1_AS	1.6215	1.64634	1.30879	1.32804	1.10435	1.22361	1.12741	1.15912	1.7032	1.91648	1.3894	1.66269	1.1821	1.5306	1.13088	1.43001
PHM8	2.47734	3.23357	2.22158	3.20182	2.62017	3.21024	2.51482	3.24262	2.65565	3.66378	2.22295	3.6021	2.81833	3.53716	2.64493	3.54818
PHM8_AS	2.66689	3.37262	2.4204	3.32777	2.74972	3.32212	2.67662	3.36319	2.83397	3.808	2.41667	3.7298	2.92106	3.66172	2.78426	3.67499
PHO5	3.56984	2.78655	2.72399	2.62683	3.20241	2.60481	3.26753	2.62814	3.88968	3.22338	3.13189	2.69701	3.46877	2.87599	3.27091	2.81913
PHO5_AS	2.11906	1.76319	2.7301	2.0749	2.21308	1.98758	2.75125	2.30297	2.03852	1.72211	2.61299	2.37285	2.2913	1.8066	2.67881	2.33311
PHO85	1.65265	1.76319	2.50549	2.45909	1.61027	1.69801	2.52158	2.39768	1.88201	1.59929	2.51662	2.35031	1.8013	1.59926	2.51302	2.24289
PHO85_AS	1.9469	1.60686	2.72807	2.28645	1.96403	1.49117	2.66665	2.19164	1.84588	1.51565	2.5131	2.52821	1.75577	1.47678	2.48443	2.27704
POT1	1.92207	3.16192	1.82369	3.11906	1.73518	3.33672	1.84532	3.28907	1.91745	2.41691	1.7529	2.04939	1.81588	2.7838	1.8104	2.51962
POT1_AS	1.90273	1.50541	2.2142	1.75504	2.1094	1.64657	2.24029	1.77435	2.06462	1.83538	2.26071	1.91014	2.11204	1.72982	2.33972	1.92242
PTC2	3.1673	2.81721	3.12827	2.75346	3.14716	2.84144	3.1783	2.76511	3.19286	2.88957	3.15315	2.85342	3.16063	2.84566	3.2133	2.83752
PTH1	2.49955	2.95642	2.42398	2.98026	2.35868	2.86364	2.38734	2.92394	2.47756	2.85925	2.31092	2.75068	2.35062	2.78356	2.30563	2.79895
PTH1_AS	2.10624	2.21361	2.47114	2.5069	2.30269	2.45727	2.47106	2.55755	2.43837	2.31031	2.64155	2.72309	2.43914	2.30095	2.68094	2.69454
RGD1	2.72909	2.55281	2.69975	2.51781	2.6671	2.55476	2.64481	2.4999	2.77052	2.83036	2.71013	2.78992	2.69118	2.75307	2.66621	2.72064
RIM4	1.63414	2.81477	1.58376	2.70509	2.00352	3.03808	1.85524	2.84965	1.54657	3.11068	1.38367	2.69889	1.89583	2.97871	1.77444	3.03717
RIM4_AS	1.89784	2.06855	1.97346	2.31325	1.89284	1.98234	1.88405	2.0287	1.83972	1.96324	1.92122	2.03013	1.72311	1.90222	1.865	1.9366
RLM1	2.71521	2.98588	2.63656	2.95225	2.64019	2.945	2.61246	2.97951	2.81241	2.96962	2.71717	2.91392	2.75196	2.89019	2.7317	2.81346
RLR1 / THO2	2.98878	2.81616	2.94373	2.80281	2.95782	2.87952	2.9654	2.83589	3.01771	2.87466	2.95041	2.88654	2.96119	2.80852	2.96655	2.85714
RSB1	2.12574	2.67965	2.1066	2.9563	1.84905	2.70579	2.06411	2.96771	2.27795	2.58058	2.05276	2.89501	1.91711	2.56419	1.8378	2.89712
RSB1_AS	2.44469	2.48198	2.39522	2.32742	2.37268	2.40491	2.36404	2.28395	2.36951	2.39616	2.27738	2.23	2.29981	2.25405	2.25258	2.13112
RTG1	2.86398	2.86006	2.83619	2.81202	2.57779	2.60517	2.82263	2.76798	2.77483	2.86562	2.70815	2.74839	2.64406	2.63065	2.66463	2.71761
SET4	1.36335	1.66604	1.16462	1.44951	1.71228	2.11959	1.44899	1.87764	1.19271	1.35152	1.08999	1.29437	1.85915	1.62332	1.50047	1.4744
SET4_AS	1.18132	1.71539	1.19408	1.56299	1.58809	2.11348	1.47886	1.81875	1.19536	1.17934	1.09201	1.16555	1.80072	1.50662	1.45157	1.38003
SFP1	3.07452	3.0512	3.07046	3.04955	3.02778	3.02838	3.05031	3.04426	3.11651	3.11989	3.07552	3.06487	3.05784	3.03313	3.08013	3.09016
SIP3	2.3778	2.40659	2.31992	2.39298	2.32623	2.38685	2.28586	2.31983	2.43439	2.38317	2.29955	2.28226	2.35231	2.28136	2.26003	2.32398
SNO1	1.7721	2.16377	1.68626	2.12981	1.61146	2.27607	1.83852	2.6964	1.68821	1.92611	1.54072	1.92292	1.64528	2.01484	1.80037	2.18078
SNO1_AS	2.46236	2.46007	2.44168	2.47482	2.49716	2.50013	2.43614	2.43083	2.47669	2.2739	2.47149	2.14994	2.46013	2.20105	2.46051	2.21553
SOL4	2.08996	3.8268	1.87759	3.64225	2.20107	3.70651	2.04413	3.61773	1.81947	3.98942	1.62015	3.58775	2.27355	4.21638	2.05226	4.05118
SOL4_AS	1.34376	1.40355	1.36129	1.50084	1.24963	1.56644	1.36459	1.44901	1.06394	1.74459	1.27555	2.29147	1.33602	1.79812	1.34495	2.12318
SSK2	2.8066	2.71166	2.7131	2.69108	2.72313	2.72474	2.7355	2.73466	2.80185	2.7818	2.70259	2.76055	2.76237	2.7268	2.70522	2.73793
STL1	0.93738	3.66015	1.21918	3.54116	1.19402	3.70685	0.99684	3.45087	0.99421	1.9212	1.14696	1.69312	1.12518	2.09764	1.08785	2.04871
STL1_AS	2.03716	1.9848	2.24586	2.15029	2.26238	2.06485	2.29088	2.19786	2.18595	2.05725	2.24821	2.21582	2.3049	2.04716	2.38527	2.22435
SUL1	1.22494	1.41683	1.22588	1.60255	1.12275	1.66969	1.35312	2.25445	1.11917	1.37144	1.20212	1.67452	1.07265	1.34603	1.09497	1.649
SUL1_AS	2.24835	2.37942	2.28095	2.43131	2.3155	2.45388	2.31591	2.48616	2.28575	2.16725	2.19388	2.1583	2.33548	2.08456	2.37031	2.12144
SUL2	1.68591	1.54132	2.28352	1.98855	1.84326	1.6583	2.4713	2.12209	1.65872	1.54783	2.12717	2.13116	1.80273	1.79635	2.33401	2.2484
SUL2_AS	1.90996	2.33934	1.54771	2.25232	1.74217	2.41416	1.10575	2.12284	1.78514	2.20115	1.33437	1.88688	1.68498	2.196	1.21116	1.9212
SWI6	2.84024	2.65792	2.74502	2.59825	2.7359	2.55535	2.75467	2.51967	2.81402	2.7493	2.71917	2.61787	2.7584	2.65676	2.72454	2.63842
TBS1	1.90824	2.12229	1.94558	2.10969	1.88468	2.11838	1.85661	2.11578	1.91372	2.12688	1.79786	2.14964	1.86238	2.16731	1.83189	2.16505
TKL2	1.33063	2.13053	1.49048	2.32741	1.39399	2.48226	1.48008	2.56776	1.31414	2.98063	1.34727	2.43364	1.44626	3.7072	1.50562	3.3848
TKL2_AS	2.14834	1.99967	2.44868	2.24807	2.29717	2.10132	2.46251	2.26533	2.23623	1.93161	2.42623	2.22187	2.28222	1.72184	2.54623	2.07762
TOM6	1.01875	1.22676	1.09942	1.0421	0.99936	1.13491	1.02957	0.94004	1.03412	0.98379	1.16858	1.20957	1.05307	1.14097	1.14429	1.17745
TOM6_AS	1.53944	1.47485	1.54912	1.49932	1.64228	1.67588	1.66893	1.55567	1.53231	1.58041	1.44511	1.60179	1.63979	1.68007	1.56997	1.81973
UBA4	2.80987	2.76524	2.8145	2.78279	2.78936	2.78094	2.77436	2.78056	2.79453	2.71366	2.74358	2.75916	2.76723	2.57565	2.75744	2.60024
UBC5	2.34663	3.14539	2.44786	3.08583	2.23947	3.06469	2.49038	3.1199	2.27605	2.40041	2.31319	2.32717	2.30678	2.43803	2.36847	2.45462
UBC5_AS	1.77566	2.00625	1.75967	1.83343	1.83036	2.0201	1.83714	1.90858	1.70509	2.04324	1.54866	2.0171	1.75202	2.08508	1.7037	2.17598
URA10	2.19403	3.20171	2.09569	3.0699	2.09726	3.1267	2.17943	3.06058	2.2059	2.62978	2.09289	2.1998	2.16808	2.7407	2.16724	2.52031
URA10_AS	1.64874	1.30681	1.99976	1.55232	1.68461	1.24849	2.00436	1.55406	1.70587	1.56763	2.00054	1.8052	1.64333	1.5471	1.9846	1.79976
VPS55	3.31011	3.40927	3.22091	3.35119	3.27342	3.45623	3.20664	3.41947	3.29782	3.39473	3.17549	3.19614	3.25566	3.38983	3.17407	3.3491
VPS55_AS	1.20592	1.23493	1.36129	1.36054	1.25177	1.32851	1.33038	1.3832	1.25956	1.68663	1.20074	1.79069	1.31153	1.7028	1.26189	1.93006
YBP1	2.75516	2.78308	2.71219	2.74074	2.70107	2.75246	2.70121	2.75536	2.76981	2.96039	2.66328	2.86625	2.68323	2.88466	2.67813	2.86155
YNL190W	3.74987	3.84415	3.72753	3.77638	3.66787	3.75326	3.73646	3.84546	3.83531	3.46001	3.76223	3.40087	3.76353	3.39496	3.81435	3.49593
