# Supplementary material for: Strand-specific RNA sequencing reveals extensive regulated long antisense transcripts that are conserved across yeast species
Source: Genome Biol. 2010 Aug 26;11(8):R87. doi: 10.1186/gb-2010-11-8-r87 (PMC2945789; doi:10.1186/gb-2010-11-8-r87)
Supplement: Additional file 7 — Table S6. RT and qRT-PCR primers in each gene and species. [file gb-2010-11-8-r87-S7.XLS]

## Sheet: Scer
assay	sequence	Tm	product size
Scer_A1-CTA1_L	CCACCCACAGTCGAAAATCT	59.97	171
Scer_A1-CTA1_R	GGCTCATTTCAACAGGGAAA	60.05
Scer_A2_CTA1_L	AGTTTCCATTCTGAATAGCCTCA	59	60
Scer_A2_CTA1_R	CGGGATCCAATCCAGATTAC	59
Scer_A1_PET10_L	GTGGTGAAGCGTTGGTAGGT	60.04	202
Scer_A1_PET10_R	CGTGGCAGAGTTGTCTTCAA	60.02
Scer_A2_PET10_L	CTTCCCAGCAGCAACAACTT	60	62
Scer_A2_PET10_R	AGTGGGTTTCCGAATCGTC	59
Scer_A1-MOH1_L	TTCTTCGTTGCTCGACCTTT	59.99	155
Scer_A1-MOH1_R	CGTGAGCTTCATCACCTACG	59.47
Scer_A2-MOH1_L	CCGGTCCTACCCCTATAATCTC	60	73
Scer_A2-MOH1_R	GTTGTAGACATTGCAAGACACATCT	59
Scer_A1-MBR1_L	TGTTTTGGCCTTTCTCAAGC	60.37	141
Scer_A1-MBR1_R	CCAGCGGAGTCAGAATTAGC	59.98
Scer_A2-MBR1_L	CGACAGGGTCATGGACAGTA	59.55	97
Scer_A2-MBR1_R	CCAGCGGAGTCAGAATTAGC	59.98
Scer_A1-MRK1_L	CCCAAAAGCAACTCAGCAAT	60.25	136
Scer_A1-MRK1_R	AACCGGATCAGCCTAATGTG	59.96
Scer_A2-MRK1_L	CTGATCCGGTTTCAAGCATT	60.07	83
Scer_A2-MRK1_R	CGCAAAACCTACTGGTGGAT	59.99
Scer_A1-CRF1_L	TGGATCGTCAGCTGCACTT	59.95	122
Scer_A1-CRF1_R	TCAGCGAAGATCAACTTGGA	60.03
Scer_A2-CRF1_L	ACGGTCCTCAAAACAACTGC	60.16	86
Scer_A2-CRF1_R	TGACACCAATGGATGGTACG	60.24
Control Genes
Scer_A1-ACT1_L	GCCTTCTACGTTTCCATCCA	60	58
Scer_A1-ACT1_R	GGCCAAATCGATTCTCAAAA	60
Scer_A2_PDA1_L	TGAGACTTCGAAAGCCACCT	59.99	136
Scer_A2-PDA1_R	GGCCTCCTGACCAACAGATA	60.07

## Sheet: Smik
assay	sequence	Tm	product size
Smik_A1-CTA1_L	GTACGGAACGGTGGTACTGG	60.29	126
Smik_A1-CTA1_R	AAGGTATGGCCTCAAAAGCA	59.71
Smik_A4_CTA1_L	GTCCAGGTTGCTTGCCTAAA	59.84	84
Smik_A4_CTA1_R	CTTACCATTGGGCAACGTCT	59.99
Smik_A1_PET10_L	CTGGTTTGGAATTGGCTTGT	59.97	151
Smik_A1_PET10_R	ACCTACCAACGCTTCACCAC	60.04
Smik_A2_PET10_L	CCAATTTGAAAGCACCGTCT	60.11	106
Smik_A2_PET10_R	CTCGTTGTTTTGGGGTCTGT	60.01
Smik_A1-MBR1_L	GGAGTCGTTAGGGTCATGGA	59.93	158
Smik_A1-MBR1_R	GCAGTGGTAAGTGCCAACAA	59.76
Smik_A2-MBR1_L	TTTCCTCAAGCTGGGCATAG	60.34	50
Smik_A2_MBR1_R	TCCATGACCCTAACGACTCC	59.93
Smik_A1-MRK1_L	GTAAGACACGTTGGGCTGGT	60.04	132
Smik_A1-MRK1_R	AATGTTCCCGGGATATGTCA	60.01
Smik_A3_MRK1_L	ATGAGCGTCAGTGTCACAGC	60.06	89
Smik_A3_MRK1_R	GGTATCATCCCTGCGAAAGA	60.04
Smik_A1-CRF1_L	AAAGCCACTGCCAAGAAATG	60.25	163
Smik_A1-CRF1_R	CAATACGCCTTCGGACTCAT	60.1
Smik_A2_CRF1_L	TTTCCTGGAATTTCGACACC	59.91	60
Smik_A2_CRF1_R	CACCTCCGCCTCAGAAATTA	60.21
Control Genes
Smik_A1-ACT1_L	CTGCCGGTATTGACCAAACT	59.99	144
Smik_A1-ACT1_R	CGGTGATTTCCTTTTGCATT	59.94
Smik_A1_PDA1_L	TCTGTCGGCCAAGAAGCTAT	59.98	120
Smik_A1_PDA1_R	GGCTTTCACAGAAGCACCTC	60

## Sheet: Sbay
assay	sequence	Tm	product size
Sbay_A1-CTA1_L	AGGAGCAAATGCTGCTTGTT	60.02	128
Sbay_A1-CTA1_R	TTTCGGTCTTCGATTTGACC	60.05
Sbay_A2_CTA1_L	AGACGCGGTACAAATTCCTG	60.13	66
Sbay_A2_CTA1_R	CTTACCACTGGGCCACATCT	59.99
Sbay_A1_PET10_L	GGACTTGACCTTGGACTGGA	60.09	231
Sbay_A1_PET10_R	ATCTGGCTGCTGTGGTTCTT	59.87
Sbay_A2_PET10_L	CGATGTACACGGACTGCAAC	60.18	144
Sbay_A2_PET10_R	TCTCCTCCACCACCAGAAAC	60.09
Sbay_A1-MBR1_L	CTGCCTTGCATTTGGAGAGT	60.5	100
Sbay_A1-MBR1_R	AACTCACTTGTATGGCCTGGA	61.12
Sbay_A2_MBR1_L	CCAATGCCAACTTCTGGTTC	60.5	93
Sbay_A2-MBR1_R	CGCCATAGCGATACCAACTC	60.63
Sbay_A1-CRF1_L	TTTTCAATCGATCCCAGTCC	59.87	151
Sbay_A1-CRF1_R	TTGACGATTGCCAAGTACCA	60.11
Sbay_A3_CRF1_L	AATTCAACTGCGTGTGTTGC	59.77	82
Sbay_A3_CRF1_R	GCCAATAGGGAAGGAAAAGG	59.9
Control Genes
A2-ACT1_L	ACCACCGGTATTGTTTTGGA	60.09	52
A2-ACT1_R	TTGGGACGACGTGAGTAACA	60.15
Sbay_A1_PDA1_L	CCGACCCTGGTACCACATAC	60.11	66
Sbay_A1_PDA1_R	TTGGGTCGTTCTTGGATCTC	60.05

## Sheet: Spar
assay	sequence	Tm	product size
Spx_A1_CTA1_L	AATGGCCACCTGATTTTCTG	59.93	117
Spx_A1_CTA1_R	GACCCTTCCAAGTTTCCACA	59.94
Spx_A2_CTA1_L	ATTTGGATGCGTAGGGACAG	59.93	122
Spx_A2_CTA1_R	CTAGGTCCCAACTTCCACCA	59.94
Spx_A1_PET10_L	GGAGATCCAGTCCAAGGTCA	60.05	218
Spx_A1_PET10_R	TGGATACGATGGCTTTAGGG	59.92
Spx_A2_PET10_L	CGTGGCAGAGTTGTCTTCAA	60.02	51
Spx_A2_PET10_R	GACTGGATCTCCTGCGACAT	60.23
Spx_A1_MBR1_L	TGCTATCTTCTGGGTCAGCA	59.55	101
Spx_A1_MBR1_R	ATCGAGGTCTTCTGCCATTG	60.22
Spx_A2_MBR1_L	GTGTCCAACTCGGGTGAAAC	60.41	75
Spx_A2_MBR1_R	ATCGAGGTCTTCTGCCATTG	60.22
Spx_A1_MRK1_L	TGTGACAAATCCGAGGAACA	60.09	149
Spx_A1_MRK1_R	TTTGGATTACATGCCCCAGT	60.19
SpX_A3_MRK1_L	TGTGACAAATCCGAGGAACA	60.09	90
SpX_A3_MRK1_R	TGGATATGCCACGTCTTGAA	60.07
Spx_A1_CRF1_L	CTGTCGGTGAGATTCGCTTT	60.4	164
Spx_A1_CRF1_R	TTGGCGACAGCTCTAAGACA	59.74
Spx_A3_CRF_L	GATGCCGTTTGGCAACTATC	60.48	118
Spx_A3_CRF_R	AAAGCGAATCTCACCGACAG	60.4
Control Genes
Spx_A1_ACT1_L	CGGTGATGGTGTTACTCACG	60.02	79
Spx_A1_ACT1_R	GGCCAAATCGATTCTCAAAA	60.02
Spx_A1_PDA1_L	GCCGGTGTCTCCTATGGTAA	59.96	140
Spx_A1_PDA1_R	CACGCGTCTTCGTTCTTGTA	60.05

## Sheet: Scas
assay	sequence	Tm	product size
Scas_A1_CTA1_L	ATGGCGACTTGATTTTCTGG	60.07	112
Scas_A1_CTA1_R	CTGCCAAGTTCCCACATTTT	59.97
Scas_A3_CTA1_L	ATGTCCCGAGTACCCATTCA	60.2	91
Scas_A3_CTA1_R	AAATCAAGTCGCCATCCATC	59.9
Scas_A1_PET10_L	GAGGAATTCCGTGAGGATCA	60.01	207
Scas_A1_PET10_R	CCCGCACCAGTTAAGACAAT	59.99
Scas_A2_PET10_L	TCTCCCCATTTCGTAGGTTG	59.93	58
Scas_A2_PET10_R	GGACGAAACGTTGGAAAGAA	60.09
Scas_A1_MOH1_L	TGTTGCTTTCCCTCAACGAT	60.64	168
Scas_A1_MOH1_R	AAGGCCGAATTCAGATAAGGA	60.05
Scas_A2_MOH1_L	TGTTGCTTTCCCTCAACGA	60.64	113
Scas_A2_MOH1_R	TGCAGGACTCATCTATCCTCCT	60.23
Scas_A1_MBR1_L	CCATTAGGCGAATCAGCAAT	60.06	103
Scas_A1_MBR1_R	CACAGTCAGAACCTCGTCCA	59.86
Scas_A2_MBR1_L	CATCCAATTCGGAAGTGACA	59.5	106
Scas_A2_MBR1_R	ATTGCTGATTCGCCTAATGG	60.06
Scas_A1_MRK1_L	AATTTGGATTCATGGCACAAA	60.18	109
Scas_A1_MRK1_R	TTGGGTCAACCAATGTTTCC	60.59
Scas_A2_MRK1_L	TGCGACCACTTCATCTGTTT	59.29	85
Scas_A2_MRK1_R	GTTCCCGACAACGGAAATTA	59.8
Scas_A1_CRF1_L	CCCTTCCTCAAGGCCAGTAT	60.46	122
Scas_A1_CRF1_R	CGCCTTTCAGCATAGTGGAT	60.24
Scas_A5_CRF_L	GCTGAAAGGCGTATCATCGT	60.18	66
Scas_A5_CRF_R	ACAATTGGTGTCACTGCTCCT	60.59
Control Genes
Scas_A1_ACT1_L	GAAGCTCCAATGAACCCAAA	60.05	100
Scas_A1_ACT1_R	AAACAGCTTGGATGGAAACG	60.11
Scas_A1_PDA1_L	TTCCTTCGAGGGATACATGC	60.04	115
Scas_A1_PDA1_R	ACACGCCATTTCCATTCTTC	59.94

## Sheet: Klac
assay	sequence	Tm	product size
Klac_A1_CTA1_L	ACGATGGGCATCTGGATAAG	59.92	107
Klac_A1_CTA1_R	AAGTGGAACAGGCTGCATTC	60.26
Klac_A2_CTA1_L	GCAAACATGGCAAATACACG	60	115
Klac_A2_CTA1_R	AGGTCAACAAAAGGCATTGG	59.97
Klac_A1_PET10_L	GGGTCTTTGGAGACTCGATG	59.65	240
Klac_A1_PET10_R	CAGGCCCAGTTAAAAAGCAA	60.24
Klac_A2_PET10_L	CATCCTTAGCTGGCTTCACC	59.84	115
Klac_A2_PET10_R	TCTGTTGACTTGCCCCATTT	60.5
Klac_A1_MOH1_L	GCTTTTCCCCCTCATACACA	59.93	126
Klac_A1_MOH1_R	ACGGATGCCGTAATTGTAGG	59.85
Klac_A4_MOH1_L	CTGCTTTTCCCCCTCATACA	60.07	57
Klac_A4_MOH1_R	ACCGGGGATGCGTATCTTAT	60.55
Klac_A1_MBR1_L	GGCAGTTCGAACATACCACA	59.57	113
Klac_A1_MBR1_R	GGTAGAGCTTGGAGGGAACC	60.07
Klac_A2_MBR1_L	TGATCCAATTTTCCCCTTCA	60.24	61
Klac_A2_MBR1_R	GAACCCATTCCGTTCGAATA	59.76
Klac_A1_MRK1_L	GGTCCGATTGTTCAAGGAAA	59.91	172
Klac_A1_MRK1_R	GGTTCGTTTGGTGTCGTTTT	59.88
Klac_A2_MRK1_L	GGCAGACATTGACCACTTGA	59.68	102
Klac_A2_MRK1_R	TCATTTCCTTGCATCAACCA	60.05
Klac_A1_CRF1_L	AGCATCACCGAACTTGATCC	60.08	101
Klac_A1_CRF1_R	CGGATTCGAATGATGAGGAC	60.43
Klac_A2_CRF1_L	CATCCTCCGAGAGAGACTGG	59.94	59
Klac_A2_CRF1_R	CACATCAGGTTCGGACAGTG	60.15
Control Genes
Klac_A1_ACT1_L	TCCTTGCCTCACGCTATCTT	59.98	122
Klac_A1_ACT1_R	CGGACGATTTCTCTTTCAGC	59.96
Klac_A1_PDA1_L	GTTCAAGCTGTGTTGGCTGA	60.03	93
Klac_A1_PDA1_R	GTAGAAACCAGGGGCGTACA	59.99
