# Supplementary material for: Strand-specific RNA sequencing reveals extensive regulated long antisense transcripts that are conserved across yeast species
Source: Genome Biol. 2010 Aug 26;11(8):R87. doi: 10.1186/gb-2010-11-8-r87 (PMC2945789; doi:10.1186/gb-2010-11-8-r87)
Supplement: Additional file 8 — Table S7. Control genes used for the Nanostring nCounter assays. [file gb-2010-11-8-r87-S8.XLS]

## Sheet: Sheet1
Gene Name
ACT1
BUD6
ENA1
GET1
GRX5
GUP1
GUP2
HSF1
MIG3
NBP2
NST1
PDR1
PTC2
RGD1
RLM1
RTG1
SFP1
SIP3
SSK2
SWI6
TBS1
THO2
UBA4
YBP1
YNL190W
